# Supplementary material for: Evolution and phylogenetic distribution of endo-α-mannosidase
Source: Glycobiology. 2023 May 18;33(9):687–99. doi: 10.1093/glycob/cwad041 (PMC11025385; doi:10.1093/glycob/cwad041)
Supplement: Table_SII_cwad041 [file table_sii_cwad041.xls]

## Sheet: MANEA and MANEAL gene loci
species	MANEA locus	MANEAL locus	Assembly name
Homo sapiens	6q16.1	1p34.3	GRCh38.p14
Xenopus tropicalis	5	2	UCB_Xtro_10.0
Gallus gallus	3	23	bGalGal1.mat.broiler.GRCg7b
Petromyzon marinus	60		kPetMar1.pri
Branchiostoma floridae	9		Bfl_VNyyK
Conserved linkage groups	CLGK		(as in Simakov et al. 2020)
