# Supplementary material for: Evolution and phylogenetic distribution of endo-α-mannosidase
Source: Glycobiology. 2023 May 18;33(9):687–99. doi: 10.1093/glycob/cwad041 (PMC11025385; doi:10.1093/glycob/cwad041)
Supplement: Table_SIV_cwad041 [file table_siv_cwad041.xls]

## Sheet: table
sequence ID	LukProt species ID	Taxogroup on Fig. 1	Taxogroup (another scheme)	species	protein	removed?	reason_if_removed
6ZDC_A			primates	Homo sapiens	MANEA	no
6ZFN_AAA			primates	Homo sapiens	MANEA	no
AAB86925.1			Mammalia_not_primates	Rattus norvegicus	MANEA	no
AAH09952.2			primates	Homo sapiens	MANEAL	no
AAH31903.1			primates	Homo sapiens	MANEAL	no
AAH63587.1			primates	Homo sapiens	MANEAL	no
AAH81681.1			Vertebrata_not_Tetrapoda	Danio rerio	MANEA	no
AAI03139.1			Mammalia_not_primates	Bos taurus	MANEA	no
AAI52045.1			Tetrapoda_not_Mammalia	Xenopus tropicalis	MANEAL	no
AAL07306.1			primates	Homo sapiens	MANEA	no
AAL07307.1			primates	Homo sapiens	MANEA	no
AAQ75077.1			primates	Homo sapiens	MANEA	no
AFK84025.1			Mammalia_not_primates	Bos taurus	MANEA	no
BAB14298.1			primates	Homo sapiens	MANEA	no
BAC26805.1			Mammalia_not_primates	Mus musculus	MANEA	no
BAE23227.1			Mammalia_not_primates	Mus musculus	MANEAL	no
BAG62934.1			primates	Homo sapiens	MANEAL	no
CAB1320766.1			Vertebrata_not_Tetrapoda	Coregonus sp. 'balchen'	CMANEAL	no
CAB1331354.1			Vertebrata_not_Tetrapoda	Coregonus sp. 'balchen'	MANEA	no
CAB1333566.1			Vertebrata_not_Tetrapoda	Coregonus sp. 'balchen'	MANEAL	no
CAB1333567.1			Vertebrata_not_Tetrapoda	Coregonus sp. 'balchen'	MANEAL	no
CAB1350915.1			Vertebrata_not_Tetrapoda	Coregonus sp. 'balchen'	CMANEAL	no
CAD7678147.1			Mammalia_not_primates	Nyctereutes procyonoides	MANEA	no
CAD7684202.1			Mammalia_not_primates	Nyctereutes procyonoides	MANEAL	no
CAD97640.1			primates	Homo sapiens	MANEA	no
CAE12165.1			primates	Homo sapiens	MANEA	no
CAF4593687.1			Tetrapoda_not_Mammalia	Ranitomeya imitator	MANEA	no
CAF4736932.1			Tetrapoda_not_Mammalia	Ranitomeya imitator	MANEA	no
CAF4985896.1			Tetrapoda_not_Mammalia	Ranitomeya imitator	MANEAL	no
CAG10373.1			Vertebrata_not_Tetrapoda	Tetraodon nigroviridis	MANEA	no
CAG5866589.1			Vertebrata_not_Tetrapoda	Menidia menidia	MANEA	no
CAG5884468.1			Vertebrata_not_Tetrapoda	Menidia menidia	CMANEAL	no
CAG6014755.1			Vertebrata_not_Tetrapoda	Menidia menidia	MANEAL	no
CDQ78489.1			Vertebrata_not_Tetrapoda	Oncorhynchus mykiss	CMANEAL	no
CDQ88409.1			Vertebrata_not_Tetrapoda	Oncorhynchus mykiss	MANEAL	no
DAA31014.1			Mammalia_not_primates	Bos taurus	MANEAL	no
EAW48514.1			primates	Homo sapiens	MANEA	no
EDL30346.1			Mammalia_not_primates	Mus musculus	MANEAL	no
EDL80409.1			Mammalia_not_primates	Rattus norvegicus	MANEAL	no
EFB25295.1			Mammalia_not_primates	Ailuropoda melanoleuca	MANEAL	no
EGV92778.1			Mammalia_not_primates	Cricetulus griseus	MANEA	no
EGW00540.1			Mammalia_not_primates	Cricetulus griseus	MANEAL	no
EHB04221.1			Mammalia_not_primates	Heterocephalus glaber	MANEAL	no
EHB16409.1			Mammalia_not_primates	Heterocephalus glaber	MANEAL	no
EHB17137.1			Mammalia_not_primates	Heterocephalus glaber	MANEAL	no
EHH14624.1			primates	Macaca mulatta	MANEAL	no
EHH49788.1			primates	Macaca fascicularis	MANEAL	no
ELK01948.1			Mammalia_not_primates	Pteropus alecto	MANEAL	no
ELR58171.1			Mammalia_not_primates	Bos mutus	MANEAL	no
ELR58345.1			Mammalia_not_primates	Bos mutus	MANEA	no
ELW48209.1			Mammalia_not_primates	Tupaia chinensis	MANEAL	no
EMP42439.1			Tetrapoda_not_Mammalia	Chelonia mydas	MANEA	no
EOA95185.1			Tetrapoda_not_Mammalia	Anas platyrhynchos	MANEAL	no
EOA99974.1			Tetrapoda_not_Mammalia	Anas platyrhynchos	MANEA	no
EP00001_Collodictyon_triciliatum.188164.	EP00001	CRuMS	CRuMS			yes	divergent
EP00001_Collodictyon_triciliatum.90264.	EP00001	CRuMS	CRuMS			no
EP00002_Diphylleia_rotans.35999.	EP00002	CRuMS	CRuMS			no
EP00002_Diphylleia_rotans.36000.	EP00002	CRuMS	CRuMS			no
EP00002_Diphylleia_rotans.36001.	EP00002	CRuMS	CRuMS			no
EP00003_Mantamonas_plastica.4704.	EP00003	CRuMS	CRuMS			no
EP00004_Rigifila_ramosa.15103.	EP00004	CRuMS	CRuMS			no
EP00004_Rigifila_ramosa.15104.	EP00004	CRuMS	CRuMS			no
EP00004_Rigifila_ramosa.15105.	EP00004	CRuMS	CRuMS			no
EP00004_Rigifila_ramosa.3543.	EP00004	CRuMS	CRuMS			yes	divergent
EP00005_Dracoamoeba_jomungandri.8297.	EP00005	Amoebozoa	Amoebozoa			yes	divergent
EP00005_Dracoamoeba_jomungandri.9626.	EP00005	Amoebozoa	Amoebozoa			yes	divergent
EP00006_Acanthamoeba_castellanii.13462.	EP00006	Amoebozoa	Amoebozoa			no
EP00007_Cunea_sp_BSH-02190019.831.	EP00007	Amoebozoa	Amoebozoa			no
EP00013_Stygamoeba_regulata.11555.	EP00013	Amoebozoa	Amoebozoa			no
EP00013_Stygamoeba_regulata.1594.	EP00013	Amoebozoa	Amoebozoa			yes	divergent
EP00013_Stygamoeba_regulata.17299.	EP00013	Amoebozoa	Amoebozoa			no
EP00013_Stygamoeba_regulata.3206.	EP00013	Amoebozoa	Amoebozoa			no
EP00019_Armaparvus_languidus.10752.	EP00019	Amoebozoa	Amoebozoa			no
EP00019_Armaparvus_languidus.1866.	EP00019	Amoebozoa	Amoebozoa			no
EP00019_Armaparvus_languidus.381.	EP00019	Amoebozoa	Amoebozoa			no
EP00019_Armaparvus_languidus.5309.	EP00019	Amoebozoa	Amoebozoa			yes	divergent
EP00026_Physarum_polycephalum.7936.	EP00026	Amoebozoa	Amoebozoa			no
EP00027_Filamoeba_nolandi.6325.	EP00027	Amoebozoa	Amoebozoa			yes	divergent
EP00028_Trichosphaerium_sp_Am-I-7-wt.13745.	EP00028	Amoebozoa	Amoebozoa			no
EP00029_Vermamoeba_vermiformis.145.	EP00029	Amoebozoa	Amoebozoa			no
EP00030_Amastigomonas_sp_AF-17.1404.	EP00030	Apusomonadida	Apusomonadida			no
EP00030_Amastigomonas_sp_AF-17.5424.	EP00030	Apusomonadida	Apusomonadida			no
EP00031_Thecamonas_trahens.640.	EP00031	Apusomonadida	Apusomonadida			no
EP00031_Thecamonas_trahens.7534.	EP00031	Apusomonadida	Apusomonadida			no
EP00047_Mylnosiga_fluctuans.8482.	EP00047	Craspedida	Craspedida			yes	contamination
EP00048_Salpingoeca_helianthica.19382.	EP00048	Craspedida	Craspedida			yes	contamination
EP00049_Salpingoeca_infusionum.11771.	EP00049	Craspedida	Craspedida			yes	contamination
EP00050_Salpingoeca_kvevrii.22915.	EP00050	Craspedida	Craspedida			no
EP00051_Salpingoeca_urceolata.12667.	EP00051	Craspedida	Craspedida			no
EP00051_Salpingoeca_urceolata.12668.	EP00051	Craspedida	Craspedida			no
EP00051_Salpingoeca_urceolata.12669.	EP00051	Craspedida	Craspedida			no
EP00054_Salpingoeca_dolichothecata.16988.	EP00054	Craspedida	Craspedida			no
EP00054_Salpingoeca_dolichothecata.16992.	EP00054	Craspedida	Craspedida			no
EP00057_Strongylocentrotus_purpuratus.34791.	EP00057	Bilateria	Deuterostomia_not_Chordata			no
EP00058_Branchiostoma_floridae.4846.	EP00058	Bilateria	Chordata_not_Vertebrata			no
EP00060_Petromyzon_marinus.20209.	EP00060	Bilateria	Agnatha		ancestral vertebrate MANEA	no
EP00060_Petromyzon_marinus.35443.	EP00060	Bilateria	Agnatha		ancestral vertebrate MANEA	no
EP00062_Callorhinchus_milii.10203.	EP00062	Bilateria	Vertebrata_not_Tetrapoda		MANEAL	no
EP00062_Callorhinchus_milii.8429.	EP00062	Bilateria	Vertebrata_not_Tetrapoda		MANEA	no
EP00062_Callorhinchus_milii.8430.	EP00062	Bilateria	Vertebrata_not_Tetrapoda		MANEA	no
EP00062_Callorhinchus_milii.8431.	EP00062	Bilateria	Vertebrata_not_Tetrapoda		MANEA	no
EP00063_Salmo_salar.23049.	EP00063	Bilateria	Vertebrata_not_Tetrapoda		CMANEAL	no
EP00063_Salmo_salar.47847.	EP00063	Bilateria	Vertebrata_not_Tetrapoda		MANEAL	no
EP00063_Salmo_salar.58508.	EP00063	Bilateria	Vertebrata_not_Tetrapoda		CMANEAL	no
EP00063_Salmo_salar.6833.	EP00063	Bilateria	Vertebrata_not_Tetrapoda		MANEA	no
EP00063_Salmo_salar.6834.	EP00063	Bilateria	Vertebrata_not_Tetrapoda		MANEA	no
EP00063_Salmo_salar.6835.	EP00063	Bilateria	Vertebrata_not_Tetrapoda		MANEA	no
EP00063_Salmo_salar.81075.	EP00063	Bilateria	Vertebrata_not_Tetrapoda		MANEAL	no
EP00063_Salmo_salar.81076.	EP00063	Bilateria	Vertebrata_not_Tetrapoda		MANEAL	no
EP00064_Thunnus_orientalis.13786.	EP00064	Bilateria	Vertebrata_not_Tetrapoda		MANEAL	no
EP00064_Thunnus_orientalis.1435.	EP00064	Bilateria	Vertebrata_not_Tetrapoda		CMANEAL	no
EP00064_Thunnus_orientalis.6408.	EP00064	Bilateria	Vertebrata_not_Tetrapoda		MANEA	no
EP00065_Mola_mola.13126.	EP00065	Bilateria	Vertebrata_not_Tetrapoda		MANEA	no
EP00065_Mola_mola.19062.	EP00065	Bilateria	Vertebrata_not_Tetrapoda		CMANEAL	no
EP00065_Mola_mola.19063.	EP00065	Bilateria	Vertebrata_not_Tetrapoda		CMANEAL	no
EP00065_Mola_mola.2802.	EP00065	Bilateria	Vertebrata_not_Tetrapoda		MANEAL	no
EP00065_Mola_mola.2806.	EP00065	Bilateria	Vertebrata_not_Tetrapoda		MANEAL	no
EP00066_Takifugu_rubripes.27746.	EP00066	Bilateria	Vertebrata_not_Tetrapoda		MANEA	no
EP00066_Takifugu_rubripes.27753.	EP00066	Bilateria	Vertebrata_not_Tetrapoda		MANEA	no
EP00066_Takifugu_rubripes.27760.	EP00066	Bilateria	Vertebrata_not_Tetrapoda		MANEA	no
EP00066_Takifugu_rubripes.27765.	EP00066	Bilateria	Vertebrata_not_Tetrapoda		MANEA	no
EP00066_Takifugu_rubripes.5212.	EP00066	Bilateria	Vertebrata_not_Tetrapoda		CMANEAL	no
EP00067_Danio_rerio.1161.	EP00067	Bilateria	Vertebrata_not_Tetrapoda		MANEA	no
EP00067_Danio_rerio.32868.	EP00067	Bilateria	Vertebrata_not_Tetrapoda		CMANEAL	no
EP00067_Danio_rerio.36921.	EP00067	Bilateria	Vertebrata_not_Tetrapoda		MANEA	no
EP00067_Danio_rerio.4391.	EP00067	Bilateria	Vertebrata_not_Tetrapoda		CMANEAL	no
EP00068_Latimeria_chalumnae.12684.	EP00068	Bilateria	Vertebrata_not_Tetrapoda		MANEA	no
EP00068_Latimeria_chalumnae.12685.	EP00068	Bilateria	Vertebrata_not_Tetrapoda		MANEA	no
EP00068_Latimeria_chalumnae.14154.	EP00068	Bilateria	Vertebrata_not_Tetrapoda		MANEAL	no
EP00069_Balaena_mysticetus.17139.	EP00069	Bilateria	Mammalia_not_primates		MANEAL	no
EP00069_Balaena_mysticetus.19429.	EP00069	Bilateria	Mammalia_not_primates		MANEA	no
EP00070_Physeter_macrocephalus.7157.	EP00070	Bilateria	Mammalia_not_primates		MANEA	no
EP00070_Physeter_macrocephalus.842.	EP00070	Bilateria	Mammalia_not_primates		MANEAL	no
EP00070_Physeter_macrocephalus.843.	EP00070	Bilateria	Mammalia_not_primates		MANEAL	no
EP00071_Canis_lupus.23672.	EP00071	Bilateria	Mammalia_not_primates		MANEAL	no
EP00071_Canis_lupus.48513.	EP00071	Bilateria	Mammalia_not_primates		MANEA	no
EP00071_Canis_lupus.48514.	EP00071	Bilateria	Mammalia_not_primates		MANEA	no
EP00071_Canis_lupus.48515.	EP00071	Bilateria	Mammalia_not_primates		MANEA	no
EP00071_Canis_lupus.49966.	EP00071	Bilateria	Mammalia_not_primates		MANEAL	no
EP00071_Canis_lupus.52884.	EP00071	Bilateria	Mammalia_not_primates		MANEA	no
EP00071_Canis_lupus.9504.	EP00071	Bilateria	Mammalia_not_primates		MANEA	no
EP00071_Canis_lupus.9505.	EP00071	Bilateria	Mammalia_not_primates		MANEA	no
EP00071_Canis_lupus.9506.	EP00071	Bilateria	Mammalia_not_primates		MANEA	no
EP00072_Mus_musculus.26899.	EP00072	Bilateria	Mammalia_not_primates		MANEA	no
EP00072_Mus_musculus.296.	EP00072	Bilateria	Mammalia_not_primates		MANEAL	no
EP00072_Mus_musculus.55614.	EP00072	Bilateria	Mammalia_not_primates		MANEA	no
EP00073_Rattus_norvegicus.15901.	EP00073	Bilateria	Mammalia_not_primates		MANEA	no
EP00073_Rattus_norvegicus.23879.	EP00073	Bilateria	Mammalia_not_primates		MANEA	no
EP00073_Rattus_norvegicus.23880.	EP00073	Bilateria	Mammalia_not_primates		MANEA	no
EP00073_Rattus_norvegicus.47254.	EP00073	Bilateria	Mammalia_not_primates		MANEAL	no
EP00074_Homo_sapiens.2934.	EP00074	Bilateria	primates		MANEAL	no
EP00074_Homo_sapiens.42326.	EP00074	Bilateria	primates		MANEA	no
EP00074_Homo_sapiens.46349.	EP00074	Bilateria	primates		MANEAL	no
EP00074_Homo_sapiens.5162.	EP00074	Bilateria	primates		MANEAL	no
EP00074_Homo_sapiens.55481.	EP00074	Bilateria	primates		MANEA	no
EP00074_Homo_sapiens.56296.	EP00074	Bilateria	primates		MANEAL	no
EP00074_Homo_sapiens.78489.	EP00074	Bilateria	primates		MANEAL	no
EP00075_Anas_platyrhynchos.10286.	EP00075	Bilateria	Tetrapoda_not_Mammalia		MANEAL	no
EP00075_Anas_platyrhynchos.21397.	EP00075	Bilateria	Tetrapoda_not_Mammalia		MANEA	no
EP00075_Anas_platyrhynchos.21398.	EP00075	Bilateria	Tetrapoda_not_Mammalia		MANEA	no
EP00075_Anas_platyrhynchos.21399.	EP00075	Bilateria	Tetrapoda_not_Mammalia		MANEA	no
EP00075_Anas_platyrhynchos.8009.	EP00075	Bilateria	Tetrapoda_not_Mammalia		MANEA	no
EP00076_Gallus_gallus.47411.	EP00076	Bilateria	Tetrapoda_not_Mammalia		MANEAL	no
EP00076_Gallus_gallus.48003.	EP00076	Bilateria	Tetrapoda_not_Mammalia		MANEA	no
EP00077_Pelodiscus_sinensis.13799.	EP00077	Bilateria	Tetrapoda_not_Mammalia		MANEAL	no
EP00077_Pelodiscus_sinensis.37743.	EP00077	Bilateria	Tetrapoda_not_Mammalia		MANEAL	no
EP00077_Pelodiscus_sinensis.37757.	EP00077	Bilateria	Tetrapoda_not_Mammalia		MANEAL	no
EP00077_Pelodiscus_sinensis.4781.	EP00077	Bilateria	Tetrapoda_not_Mammalia		MANEA	no
EP00077_Pelodiscus_sinensis.4782.	EP00077	Bilateria	Tetrapoda_not_Mammalia		MANEA	no
EP00078_Anolis_carolinensis.21315.	EP00078	Bilateria	Tetrapoda_not_Mammalia		MANEA	no
EP00078_Anolis_carolinensis.21320.	EP00078	Bilateria	Tetrapoda_not_Mammalia		MANEA	no
EP00078_Anolis_carolinensis.699.	EP00078	Bilateria	Tetrapoda_not_Mammalia		MANEA	no
EP00079_Xenopus_tropicalis.10247.	EP00079	Bilateria	Tetrapoda_not_Mammalia		MANEA	no
EP00079_Xenopus_tropicalis.20632.	EP00079	Bilateria	Tetrapoda_not_Mammalia		MANEAL	no
EP00079_Xenopus_tropicalis.25601.	EP00079	Bilateria	Tetrapoda_not_Mammalia		MANEA	no
EP00079_Xenopus_tropicalis.5188.	EP00079	Bilateria	Tetrapoda_not_Mammalia		MANEAL	no
EP00085_Daphnia_pulex.12324.	EP00085	Bilateria	Bilateria			no
EP00086_Labidocera_madurae.62326.	EP00086	Bilateria	Bilateria			no
EP00086_Labidocera_madurae.62327.	EP00086	Bilateria	Bilateria			no
EP00086_Labidocera_madurae.62328.	EP00086	Bilateria	Bilateria			no
EP00086_Labidocera_madurae.62329.	EP00086	Bilateria	Bilateria			no
EP00086_Labidocera_madurae.62330.	EP00086	Bilateria	Bilateria			no
EP00086_Labidocera_madurae.62331.	EP00086	Bilateria	Bilateria			no
EP00087_Eurytemora_affinis.12878.	EP00087	Bilateria	Bilateria			no
EP00088_Acartia_fossae.21038.	EP00088	Bilateria	Bilateria			yes	divergent
EP00088_Acartia_fossae.43119.	EP00088	Bilateria	Bilateria			no
EP00088_Acartia_fossae.53866.	EP00088	Bilateria	Bilateria			no
EP00088_Acartia_fossae.9044.	EP00088	Bilateria	Bilateria			no
EP00088_Acartia_fossae.9045.	EP00088	Bilateria	Bilateria			no
EP00089_Calanus_finmarchicus.43789.	EP00089	Bilateria	Bilateria			no
EP00089_Calanus_finmarchicus.54811.	EP00089	Bilateria	Bilateria			no
EP00089_Calanus_finmarchicus.81161.	EP00089	Bilateria	Bilateria			no
EP00090_Calanus_glacialis.2667.	EP00090	Bilateria	Bilateria			no
EP00090_Calanus_glacialis.41634.	EP00090	Bilateria	Bilateria			no
EP00091_Calanus_sinicus.9076.	EP00091	Bilateria	Bilateria			no
EP00092_Neocalanus_flemingeri.101570.	EP00092	Bilateria	Bilateria			no
EP00092_Neocalanus_flemingeri.101571.	EP00092	Bilateria	Bilateria			no
EP00092_Neocalanus_flemingeri.1367.	EP00092	Bilateria	Bilateria			no
EP00092_Neocalanus_flemingeri.93962.	EP00092	Bilateria	Bilateria			no
EP00093_Oithona_nana.10210.	EP00093	Bilateria	Bilateria			no
EP00094_Tigriopus_californicus.456.	EP00094	Bilateria	Bilateria			no
EP00095_Tigriopus_kingsejongensis.7333.	EP00095	Bilateria	Bilateria			no
EP00096_Caligus_rogercresseyi.3050.	EP00096	Bilateria	Bilateria			no
EP00097_Lepeophtheirus_salmonis.2481.	EP00097	Bilateria	Bilateria			no
EP00098_Tribolium_castaneum.2017.	EP00098	Bilateria	Bilateria			yes	contamination
EP00099_Drosophila_melanogaster.17957.	EP00099	Bilateria	Bilateria			no
EP00100_Culex_quinquefasciatus.16750.	EP00100	Bilateria	Bilateria			no
EP00103_Capitella_teleta.24608.	EP00103	Bilateria	Bilateria			no
EP00103_Capitella_teleta.27633.	EP00103	Bilateria	Bilateria			no
EP00104_Lingula_anatina.5673.	EP00104	Bilateria	Bilateria			no
EP00105_Crassostrea_gigas.18490.	EP00105	Bilateria	Bilateria			no
EP00105_Crassostrea_gigas.6838.	EP00105	Bilateria	Bilateria			no
EP00106_Octopus_bimaculoides.10442.	EP00106	Bilateria	Bilateria			no
EP00106_Octopus_bimaculoides.10443.	EP00106	Bilateria	Bilateria			no
EP00109_Schistosoma_mansoni.9408.	EP00109	Bilateria	Bilateria			yes	divergent
EP00110_Nematostella_vectensis.15728.	EP00110	Cnidaria	Cnidaria			no
EP00111_Clytia_hemisphaerica.5354.	EP00111	Cnidaria	Cnidaria			no
EP00112_Aurelia_sp_Birch-Aquarium-sp1.438.	EP00112	Cnidaria	Cnidaria			no
EP00113_Trichoplax_adhaerens.9367.	EP00113	Placozoa	Placozoa			no
EP00114_Trichoplax_sp_H2.1650.	EP00114	Placozoa	Placozoa			no
EP00117_Sycon_ciliatum.27747.	EP00117	Calcarea	Calcarea			no
EP00118_Oscarella_pearsei.26592.	EP00118	Homoscleromorpha	Homoscleromorpha			no
EP00120_Capsaspora_owczarzaki.3237.	EP00120	Filasterea	Filasterea			no
EP00127_Corallochytrium_limacisporum_H.6227.	EP00127	Pluriformea	Pluriformea			yes	divergent
EP00128_Syssomonas_multiformis.15205.	EP00128	Pluriformea	Pluriformea			yes	divergent
EP00160_Parvularia_atlantis.7553.	EP00160	Nucletmycea	Nucletmycea			no
EP00161_Ancyromonas_sigmoides.17885.	EP00161	Ancyromonadida	Ancyromonadida			yes	divergent
EP00161_Ancyromonas_sigmoides.17886.	EP00161	Ancyromonadida	Ancyromonadida			no
EP00162_Nutomonas_longa.578.	EP00162	Ancyromonadida	Ancyromonadida			no
EP00162_Nutomonas_longa.6961.	EP00162	Ancyromonadida	Ancyromonadida			no
EP00164_Ancoracysta_twista.15419.	EP00164	Ancoracysta	Ancoracysta			yes	divergent
EP00164_Ancoracysta_twista.27173.	EP00164	Ancoracysta	Ancoracysta			yes	divergent
EP00164_Ancoracysta_twista.29912.	EP00164	Ancoracysta	Ancoracysta			yes	divergent
EP00179_Madagascaria_erythrocladioides.14190.	EP00179	Rhodophyta	Rhodophyta			yes	divergent
EP00179_Madagascaria_erythrocladioides.31884.	EP00179	Rhodophyta	Rhodophyta			no
EP00180_Rhodochaete_pulchella.756.	EP00180	Rhodophyta	Rhodophyta			yes	contamination
EP00180_Rhodochaete_pulchella.903.	EP00180	Rhodophyta	Rhodophyta			no
EP00181_Compsopogon_caeruleus.4073.	EP00181	Rhodophyta	Rhodophyta			yes	divergent
EP00181_Compsopogon_caeruleus.588.	EP00181	Rhodophyta	Rhodophyta			no
EP00184_Porphyridium_aerugineum.7484.	EP00184	Rhodophyta	Rhodophyta			yes	divergent
EP00186_Timspurckia_oligopyrenoides.3848.	EP00186	Rhodophyta	Rhodophyta			yes	divergent
EP00187_Rhodella_violacea.15599.	EP00187	Rhodophyta	Rhodophyta			no
EP00192_Tetraselmis_astigmatica.16215.	EP00192	Chlorophyta	Chlorophyta			yes	divergent
EP00193_Tetraselmis_chuii.4447.	EP00193	Chlorophyta	Chlorophyta			no
EP00194_Tetraselmis_striata.13774.	EP00194	Chlorophyta	Chlorophyta			no
EP00198_Chlamydomonas_reinhardtii.2524.	EP00198	Chlorophyta	Chlorophyta			no
EP00201_Polytomella_parva.8742.	EP00201	Chlorophyta	Chlorophyta			no
EP00202_Volvox_carteri.12804.	EP00202	Chlorophyta	Chlorophyta			no
EP00203_Chlorella_variabilis.5127.	EP00203	Chlorophyta	Chlorophyta			no
EP00211_Chloroparvula_japonica.6769.	EP00211	Chlorophyta	Chlorophyta			yes	contamination
EP00227_Mantoniella_beaufortii.12390.	EP00227	Chlorophyta	Chlorophyta			yes	divergent
EP00227_Mantoniella_beaufortii.6420.	EP00227	Chlorophyta	Chlorophyta			no
EP00232_Nephroselmis_pyriformis.11091.	EP00232	Chlorophyta	Chlorophyta			no
EP00233_Prasinococcus_capsulatus.3898.	EP00233	Palmophyllophyceae	Palmophyllophyceae			no
EP00234_Prasinoderma_coloniale.674.	EP00234	Palmophyllophyceae	Palmophyllophyceae			no
EP00235_Prasinoderma_singulare.9497.	EP00235	Palmophyllophyceae	Palmophyllophyceae			no
EP00236_Picocystis_salinarum.3482.	EP00236	Chlorophyta	Chlorophyta			yes	divergent
EP00237_Pycnococcus_provasolii.14095.	EP00237	Chlorophyta	Chlorophyta			yes	divergent
EP00237_Pycnococcus_provasolii.14121.	EP00237	Chlorophyta	Chlorophyta			no
EP00239_Pterosperma_sp_CCMP1384.11162.	EP00239	Chlorophyta	Chlorophyta			no
EP00240_Pyramimonas_obovata.9208.	EP00240	Chlorophyta	Chlorophyta			no
EP00241_Pyramimonas_parkeae.10367.	EP00241	Chlorophyta	Chlorophyta			no
EP00243_Klebsormidium_subtile.4595.	EP00243	Streptophyta	Streptophyta			no
EP00246_Nothoceros_aenigmaticus.7172.	EP00246	Streptophyta	Streptophyta			yes	contamination
EP00271_Cylindrocystis_brebissonii.3611.	EP00271	Streptophyta	Streptophyta			yes	divergent
EP00271_Cylindrocystis_brebissonii.3612.	EP00271	Streptophyta	Streptophyta			no
EP00274_Cyanoptyche_gloeocystis.4912.	EP00274	Glaucophyta	Glaucophyta			no
EP00276_Gloeochaete_wittrockiana.3200.	EP00276	Glaucophyta	Glaucophyta			yes	divergent
EP00276_Gloeochaete_wittrockiana.6449.	EP00276	Glaucophyta	Glaucophyta			yes	contamination
EP00277_Geminigera_cryophila.6662.	EP00277	Cryptista	Cryptista			no
EP00277_Geminigera_cryophila.9979.	EP00277	Cryptista	Cryptista			no
EP00279_Guillardia_theta.13087.	EP00279	Cryptista	Cryptista			no
EP00279_Guillardia_theta.18602.	EP00279	Cryptista	Cryptista			no
EP00279_Guillardia_theta.193.	EP00279	Cryptista	Cryptista			no
EP00279_Guillardia_theta.19596.	EP00279	Cryptista	Cryptista			yes	contamination
EP00279_Guillardia_theta.5209.	EP00279	Cryptista	Cryptista			no
EP00280_Hanusia_phi.16630.	EP00280	Cryptista	Cryptista			no
EP00281_Chroomonas_sp_CCMP1168.30789.	EP00281	Cryptista	Cryptista			no
EP00281_Chroomonas_sp_CCMP1168.31208.	EP00281	Cryptista	Cryptista			no
EP00281_Chroomonas_sp_CCMP1168.32257.	EP00281	Cryptista	Cryptista			no
EP00282_Hemiselmis_andersenii.28835.	EP00282	Cryptista	Cryptista			no
EP00282_Hemiselmis_andersenii.3111.	EP00282	Cryptista	Cryptista			yes	divergent
EP00282_Hemiselmis_andersenii.5574.	EP00282	Cryptista	Cryptista			no
EP00283_Hemiselmis_rufescens.15911.	EP00283	Cryptista	Cryptista			no
EP00283_Hemiselmis_rufescens.27218.	EP00283	Cryptista	Cryptista			no
EP00284_Hemiselmis_tepida.2344.	EP00284	Cryptista	Cryptista			no
EP00284_Hemiselmis_tepida.3814.	EP00284	Cryptista	Cryptista			no
EP00284_Hemiselmis_tepida.8296.	EP00284	Cryptista	Cryptista			yes	divergent
EP00286_Rhodomonas_abbreviata.23477.	EP00286	Cryptista	Cryptista			no
EP00287_Rhodomonas_sp_CCMP768.29691.	EP00287	Cryptista	Cryptista			no
EP00288_Rhodomonas_lens.18291.	EP00288	Cryptista	Cryptista			no
EP00288_Rhodomonas_lens.19706.	EP00288	Cryptista	Cryptista			no
EP00288_Rhodomonas_lens.396.	EP00288	Cryptista	Cryptista			yes	contamination
EP00289_Rhodomonas_salina.10755.	EP00289	Cryptista	Cryptista			no
EP00289_Rhodomonas_salina.24505.	EP00289	Cryptista	Cryptista			yes	divergent
EP00290_Baffinella_sp_CCMP2293.11009.	EP00290	Cryptista	Cryptista			no
EP00290_Baffinella_sp_CCMP2293.21030.	EP00290	Cryptista	Cryptista			no
EP00290_Baffinella_sp_CCMP2293.23238.	EP00290	Cryptista	Cryptista			no
EP00290_Baffinella_sp_CCMP2293.25262.	EP00290	Cryptista	Cryptista			yes	contamination
EP00290_Baffinella_sp_CCMP2293.2638.	EP00290	Cryptista	Cryptista			yes	divergent
EP00290_Baffinella_sp_CCMP2293.37495.	EP00290	Cryptista	Cryptista			no
EP00290_Baffinella_sp_CCMP2293.43621.	EP00290	Cryptista	Cryptista			no
EP00290_Baffinella_sp_CCMP2293.48625.	EP00290	Cryptista	Cryptista			no
EP00290_Baffinella_sp_CCMP2293.51212.	EP00290	Cryptista	Cryptista			no
EP00291_Cryptomonas_curvata.14565.	EP00291	Cryptista	Cryptista			no
EP00292_Cryptomonas_paramecium.16703.	EP00292	Cryptista	Cryptista			no
EP00292_Cryptomonas_paramecium.17908.	EP00292	Cryptista	Cryptista			no
EP00293_Proteomonas_sulcata.11516.	EP00293	Cryptista	Cryptista			yes	divergent
EP00293_Proteomonas_sulcata.2960.	EP00293	Cryptista	Cryptista			yes	contamination
EP00295_Goniomonas_pacifica.2876.	EP00295	Cryptista	Cryptista			no
EP00297_Palpitomonas_bilix.19502.	EP00297	Cryptista	Cryptista			yes	divergent
EP00297_Palpitomonas_bilix.7545.	EP00297	Cryptista	Cryptista			no
EP00297_Palpitomonas_bilix.8313.	EP00297	Cryptista	Cryptista			no
EP00299_Pterocystis_canadensis.7973.	EP00299	Haptista	Haptista			no
EP00299_Pterocystis_canadensis.7974.	EP00299	Haptista	Haptista			no
EP00300_Choanocystis_sp_HF-7.9677.	EP00300	Haptista	Haptista			no
EP00300_Choanocystis_sp_HF-7.9678.	EP00300	Haptista	Haptista			no
EP00300_Choanocystis_sp_HF-7.9679.	EP00300	Haptista	Haptista			no
EP00301_Raphidiophrys_heterophryoidea.873.	EP00301	Haptista	Haptista			no
EP00301_Raphidiophrys_heterophryoidea.874.	EP00301	Haptista	Haptista			no
EP00301_Raphidiophrys_heterophryoidea.9329.	EP00301	Haptista	Haptista			yes	contamination
EP00308_Calcidiscus_leptoporus.6088.	EP00308	Haptista	Haptista			yes	divergent
EP00310_Coccolithus_braarudii.19510.	EP00310	Haptista	Haptista			no
EP00311_Isochrysis_galbana.2476.	EP00311	Haptista	Haptista			no
EP00312_Isochrysis_sp_CCMP1244.31051.	EP00312	Haptista	Haptista			no
EP00313_Isochrysis_sp_CCMP1324.7210.	EP00313	Haptista	Haptista			no
EP00314_Emiliania_huxleyi.13125.	EP00314	Haptista	Haptista			no
EP00314_Emiliania_huxleyi.17713.	EP00314	Haptista	Haptista			no
EP00315_Gephyrocapsa_oceanica.29566.	EP00315	Haptista	Haptista			no
EP00316_Scyphosphaera_apsteinii.5008.	EP00316	Haptista	Haptista			yes	divergent
EP00319_Phaeocystis_globosa.24822.	EP00319	Haptista	Haptista			no
EP00320_Phaeocystis_rex.15311.	EP00320	Haptista	Haptista			yes	contamination
EP00320_Phaeocystis_rex.20023.	EP00320	Haptista	Haptista			no
EP00320_Phaeocystis_rex.5953.	EP00320	Haptista	Haptista			no
EP00320_Phaeocystis_rex.5971.	EP00320	Haptista	Haptista			yes	divergent
EP00322_Chrysochromulina_rotalis.18913.	EP00322	Haptista	Haptista			no
EP00324_Dicrateria_rotunda.10304.	EP00324	Haptista	Haptista			no
EP00326_Haptolina_ericina.23068.	EP00326	Haptista	Haptista			yes	contamination
EP00326_Haptolina_ericina.43851.	EP00326	Haptista	Haptista			no
EP00339_Tiarina_fusus.1503.	EP00339	Ciliophora	Ciliophora			yes	contamination
EP00339_Tiarina_fusus.1504.	EP00339	Ciliophora	Ciliophora			yes	contamination
EP00339_Tiarina_fusus.1550.	EP00339	Ciliophora	Ciliophora			yes	contamination
EP00339_Tiarina_fusus.17956.	EP00339	Ciliophora	Ciliophora			yes	contamination
EP00339_Tiarina_fusus.18903.	EP00339	Ciliophora	Ciliophora			yes	contamination
EP00339_Tiarina_fusus.27126.	EP00339	Ciliophora	Ciliophora			yes	contamination
EP00348_Stylonychia_lemnae.9586.	EP00348	Ciliophora	Ciliophora			yes	divergent
EP00357_Protocruzia_adherens.17500.	EP00357	Ciliophora	Ciliophora			no
EP00357_Protocruzia_adherens.4321.	EP00357	Ciliophora	Ciliophora			no
EP00390_Vitrella_brassicaformis.7715.	EP00390	Colpodellida	Colpodellida			yes	divergent
EP00391_Amoebophrya_sp_Ameob2.12266.	EP00391	Dinoflagellata	Dinoflagellata			no
EP00391_Amoebophrya_sp_Ameob2.13849.	EP00391	Dinoflagellata	Dinoflagellata			no
EP00391_Amoebophrya_sp_Ameob2.3229.	EP00391	Dinoflagellata	Dinoflagellata			no
EP00391_Amoebophrya_sp_Ameob2.4572.	EP00391	Dinoflagellata	Dinoflagellata			no
EP00391_Amoebophrya_sp_Ameob2.655.	EP00391	Dinoflagellata	Dinoflagellata			no
EP00392_Amoebophrya_sp_AT5.2.9174.	EP00392	Dinoflagellata	Dinoflagellata			no
EP00393_Amoebophrya_Akashiwo.105365.	EP00393	Dinoflagellata	Dinoflagellata			no
EP00393_Amoebophrya_Akashiwo.105366.	EP00393	Dinoflagellata	Dinoflagellata			no
EP00394_Amoebophrya_K_veneficum.16158.	EP00394	Dinoflagellata	Dinoflagellata			yes	contamination
EP00394_Amoebophrya_K_veneficum.61503.	EP00394	Dinoflagellata	Dinoflagellata			no
EP00401_Gymnodinium_catenatum.50937.	EP00401	Dinoflagellata	Dinoflagellata			no
EP00402_Amphidinium_carterae.26369.	EP00402	Dinoflagellata	Dinoflagellata			no
EP00402_Amphidinium_carterae.26760.	EP00402	Dinoflagellata	Dinoflagellata			no
EP00402_Amphidinium_carterae.5015.	EP00402	Dinoflagellata	Dinoflagellata			no
EP00403_Amphidinium_massartii.15953.	EP00403	Dinoflagellata	Dinoflagellata			no
EP00403_Amphidinium_massartii.4759.	EP00403	Dinoflagellata	Dinoflagellata			no
EP00403_Amphidinium_massartii.6180.	EP00403	Dinoflagellata	Dinoflagellata			no
EP00404_Azadinium_spinosum.16409.	EP00404	Dinoflagellata	Dinoflagellata			no
EP00404_Azadinium_spinosum.44936.	EP00404	Dinoflagellata	Dinoflagellata			no
EP00405_Crypthecodinium_cohnii.20975.	EP00405	Dinoflagellata	Dinoflagellata			no
EP00405_Crypthecodinium_cohnii.31772.	EP00405	Dinoflagellata	Dinoflagellata			no
EP00406_Dinophysis_acuminata.41651.	EP00406	Dinoflagellata	Dinoflagellata			no
EP00406_Dinophysis_acuminata.7643.	EP00406	Dinoflagellata	Dinoflagellata			no
EP00407_Lingulodinium_polyedra.17057.	EP00407	Dinoflagellata	Dinoflagellata			no
EP00407_Lingulodinium_polyedra.24052.	EP00407	Dinoflagellata	Dinoflagellata			no
EP00408_Alexandrium_catenella.45161.	EP00408	Dinoflagellata	Dinoflagellata			no
EP00408_Alexandrium_catenella.46350.	EP00408	Dinoflagellata	Dinoflagellata			no
EP00410_Alexandrium_tamarense.21659.	EP00410	Dinoflagellata	Dinoflagellata			no
EP00411_Alexandrium_monilatum.113593.	EP00411	Dinoflagellata	Dinoflagellata			no
EP00411_Alexandrium_monilatum.122772.	EP00411	Dinoflagellata	Dinoflagellata			no
EP00411_Alexandrium_monilatum.26825.	EP00411	Dinoflagellata	Dinoflagellata			no
EP00413_Alexandrium_margalefii.5383.	EP00413	Dinoflagellata	Dinoflagellata			no
EP00413_Alexandrium_margalefii.7057.	EP00413	Dinoflagellata	Dinoflagellata			no
EP00416_Gambierdiscus_australes.12801.	EP00416	Dinoflagellata	Dinoflagellata			no
EP00418_Pyrodinium_bahamense.1567.	EP00418	Dinoflagellata	Dinoflagellata			no
EP00419_Tripos_fusus.48042.	EP00419	Dinoflagellata	Dinoflagellata			no
EP00419_Tripos_fusus.7448.	EP00419	Dinoflagellata	Dinoflagellata			no
EP00420_Gonyaulax_spinifera.23922.	EP00420	Dinoflagellata	Dinoflagellata			no
EP00421_Protoceratium_reticulatum.45302.	EP00421	Dinoflagellata	Dinoflagellata			no
EP00421_Protoceratium_reticulatum.67242.	EP00421	Dinoflagellata	Dinoflagellata			no
EP00425_Heterocapsa_triquetra.14835.	EP00425	Dinoflagellata	Dinoflagellata			no
EP00426_Karenia_brevis.108553.	EP00426	Dinoflagellata	Dinoflagellata			no
EP00426_Karenia_brevis.1853.	EP00426	Dinoflagellata	Dinoflagellata			no
EP00426_Karenia_brevis.95384.	EP00426	Dinoflagellata	Dinoflagellata			no
EP00428_Durinskia_baltica.37811.	EP00428	Dinoflagellata	Dinoflagellata			no
EP00428_Durinskia_baltica.49603.	EP00428	Dinoflagellata	Dinoflagellata			yes	contamination
EP00428_Durinskia_baltica.68316.	EP00428	Dinoflagellata	Dinoflagellata			yes	contamination
EP00429_Kryptoperidinium_foliaceum.117184.	EP00429	Dinoflagellata	Dinoflagellata			no
EP00429_Kryptoperidinium_foliaceum.126079.	EP00429	Dinoflagellata	Dinoflagellata			no
EP00429_Kryptoperidinium_foliaceum.1313.	EP00429	Dinoflagellata	Dinoflagellata			yes	contamination
EP00429_Kryptoperidinium_foliaceum.135156.	EP00429	Dinoflagellata	Dinoflagellata			no
EP00429_Kryptoperidinium_foliaceum.2824.	EP00429	Dinoflagellata	Dinoflagellata			no
EP00429_Kryptoperidinium_foliaceum.34048.	EP00429	Dinoflagellata	Dinoflagellata			no
EP00429_Kryptoperidinium_foliaceum.34086.	EP00429	Dinoflagellata	Dinoflagellata			no
EP00429_Kryptoperidinium_foliaceum.41263.	EP00429	Dinoflagellata	Dinoflagellata			no
EP00429_Kryptoperidinium_foliaceum.61354.	EP00429	Dinoflagellata	Dinoflagellata			no
EP00429_Kryptoperidinium_foliaceum.66862.	EP00429	Dinoflagellata	Dinoflagellata			no
EP00429_Kryptoperidinium_foliaceum.89077.	EP00429	Dinoflagellata	Dinoflagellata			no
EP00429_Kryptoperidinium_foliaceum.93308.	EP00429	Dinoflagellata	Dinoflagellata			no
EP00432_Prorocentrum_cordatum.106362.	EP00432	Dinoflagellata	Dinoflagellata			no
EP00432_Prorocentrum_cordatum.3366.	EP00432	Dinoflagellata	Dinoflagellata			no
EP00432_Prorocentrum_cordatum.93304.	EP00432	Dinoflagellata	Dinoflagellata			no
EP00432_Prorocentrum_cordatum.95220.	EP00432	Dinoflagellata	Dinoflagellata			no
EP00434_Breviolum_minutum.2228.	EP00434	Dinoflagellata	Dinoflagellata			yes	contamination
EP00434_Breviolum_minutum.2230.	EP00434	Dinoflagellata	Dinoflagellata			no
EP00434_Breviolum_minutum.30474.	EP00434	Dinoflagellata	Dinoflagellata			yes	contamination
EP00435_Cladocopium_sp_Y103.39445.	EP00435	Dinoflagellata	Dinoflagellata			no
EP00435_Cladocopium_sp_Y103.41370.	EP00435	Dinoflagellata	Dinoflagellata			no
EP00435_Cladocopium_sp_Y103.43424.	EP00435	Dinoflagellata	Dinoflagellata			no
EP00438_Fugacium_kawagutii.5613.	EP00438	Dinoflagellata	Dinoflagellata			no
EP00439_Symbiodinium_sp_Y106.75683.	EP00439	Dinoflagellata	Dinoflagellata			no
EP00439_Symbiodinium_sp_Y106.79944.	EP00439	Dinoflagellata	Dinoflagellata			no
EP00439_Symbiodinium_sp_Y106.80083.	EP00439	Dinoflagellata	Dinoflagellata			no
EP00440_Ansanella_granifera.64362.	EP00440	Dinoflagellata	Dinoflagellata			no
EP00441_Pelagodinium_beii.33650.	EP00441	Dinoflagellata	Dinoflagellata			no
EP00442_Polarella_glacialis.10457.	EP00442	Dinoflagellata	Dinoflagellata			no
EP00443_Scrippsiella_trochoidea.114244.	EP00443	Dinoflagellata	Dinoflagellata			no
EP00443_Scrippsiella_trochoidea.19068.	EP00443	Dinoflagellata	Dinoflagellata			no
EP00443_Scrippsiella_trochoidea.23449.	EP00443	Dinoflagellata	Dinoflagellata			no
EP00443_Scrippsiella_trochoidea.58004.	EP00443	Dinoflagellata	Dinoflagellata			no
EP00444_Apocalathium_aciculiferum.3625.	EP00444	Dinoflagellata	Dinoflagellata			no
EP00444_Apocalathium_aciculiferum.5860.	EP00444	Dinoflagellata	Dinoflagellata			no
EP00445_Apocalathium_hangoei.25343.	EP00445	Dinoflagellata	Dinoflagellata			no
EP00445_Apocalathium_hangoei.68501.	EP00445	Dinoflagellata	Dinoflagellata			no
EP00446_Apocalathium_sp_SHHI-4.15985.	EP00446	Dinoflagellata	Dinoflagellata			no
EP00446_Apocalathium_sp_SHHI-4.4325.	EP00446	Dinoflagellata	Dinoflagellata			no
EP00449_Zooxanthella_nutricula.25336.	EP00449	Dinoflagellata	Dinoflagellata			no
EP00449_Zooxanthella_nutricula.52727.	EP00449	Dinoflagellata	Dinoflagellata			no
EP00449_Zooxanthella_nutricula.65147.	EP00449	Dinoflagellata	Dinoflagellata			no
EP00450_Noctiluca_scintillans.18680.	EP00450	Dinoflagellata	Dinoflagellata			no
EP00454_Perkinsus_marinus.13899.	EP00454	Perkinsea	Perkinsea			no
EP00454_Perkinsus_marinus.13904.	EP00454	Perkinsea	Perkinsea			no
EP00454_Perkinsus_marinus.18560.	EP00454	Perkinsea	Perkinsea			no
EP00455_Lapot_gusevi.10807.	EP00455	Rhizaria	Rhizaria			yes	divergent
EP00455_Lapot_gusevi.35588.	EP00455	Rhizaria	Rhizaria			yes	divergent
EP00457_Paulinella_chromatophora.18720.	EP00457	Rhizaria	Rhizaria			yes	divergent
EP00457_Paulinella_chromatophora.30436.	EP00457	Rhizaria	Rhizaria			yes	divergent
EP00459_Aurigamonas_solis.8873.	EP00459	Rhizaria	Rhizaria			yes	contamination
EP00459_Aurigamonas_solis.8874.	EP00459	Rhizaria	Rhizaria			yes	contamination
EP00462_Mataza_sp_D1.22701.	EP00462	Rhizaria	Rhizaria			yes	contamination
EP00462_Mataza_sp_D1.24367.	EP00462	Rhizaria	Rhizaria			yes	contamination
EP00465_Bigelowiella_longifila.12403.	EP00465	Rhizaria	Rhizaria			no
EP00465_Bigelowiella_longifila.2298.	EP00465	Rhizaria	Rhizaria			no
EP00466_Bigelowiella_natans.10269.	EP00466	Rhizaria	Rhizaria			no
EP00466_Bigelowiella_natans.8726.	EP00466	Rhizaria	Rhizaria			no
EP00467_Chlorarachnion_reptans.24384.	EP00467	Rhizaria	Rhizaria			no
EP00467_Chlorarachnion_reptans.4963.	EP00467	Rhizaria	Rhizaria			no
EP00468_Gymnochlora_sp_CCMP2014.13977.	EP00468	Rhizaria	Rhizaria			no
EP00468_Gymnochlora_sp_CCMP2014.5554.	EP00468	Rhizaria	Rhizaria			no
EP00469_Lotharella_globosa.12061.	EP00469	Rhizaria	Rhizaria			no
EP00469_Lotharella_globosa.12839.	EP00469	Rhizaria	Rhizaria			no
EP00471_Norrisiella_sphaerica.13107.	EP00471	Rhizaria	Rhizaria			no
EP00472_Partenskyella_glossopodia.7706.	EP00472	Rhizaria	Rhizaria			no
EP00472_Partenskyella_glossopodia.9867.	EP00472	Rhizaria	Rhizaria			no
EP00473_Plasmodiophora_brassicae.9146.	EP00473	Rhizaria	Rhizaria			yes	contamination
EP00475_Leptophrys_vorax.14401.	EP00475	Rhizaria	Rhizaria			yes	divergent
EP00475_Leptophrys_vorax.14402.	EP00475	Rhizaria	Rhizaria			yes	divergent
EP00475_Leptophrys_vorax.41928.	EP00475	Rhizaria	Rhizaria			yes	divergent
EP00475_Leptophrys_vorax.5367.	EP00475	Rhizaria	Rhizaria			no
EP00475_Leptophrys_vorax.5368.	EP00475	Rhizaria	Rhizaria			no
EP00478_Filoreta_tenera.5863.	EP00478	Rhizaria	Rhizaria			yes	divergent
EP00479_Gromia_sphaerica.6932.	EP00479	Rhizaria	Rhizaria			no
EP00480_Reticulomyxa_filosa.15394.	EP00480	Rhizaria	Rhizaria			no
EP00482_Globobulimina_tur_auriculata.103471.	EP00482	Rhizaria	Rhizaria			no
EP00482_Globobulimina_tur_auriculata.131271.	EP00482	Rhizaria	Rhizaria			no
EP00482_Globobulimina_tur_auriculata.132676.	EP00482	Rhizaria	Rhizaria			no
EP00482_Globobulimina_tur_auriculata.13719.	EP00482	Rhizaria	Rhizaria			yes	contamination
EP00482_Globobulimina_tur_auriculata.218627.	EP00482	Rhizaria	Rhizaria			yes	contamination
EP00482_Globobulimina_tur_auriculata.278287.	EP00482	Rhizaria	Rhizaria			no
EP00482_Globobulimina_tur_auriculata.45693.	EP00482	Rhizaria	Rhizaria			no
EP00484_Ammonia_sp_Unknown.20128.	EP00484	Rhizaria	Rhizaria			yes	contamination
EP00490_Sorites_sp_Unknown.28565.	EP00490	Rhizaria	Rhizaria			yes	contamination
EP00493_Phyllostaurus_siculus.26808.	EP00493	Rhizaria	Rhizaria			yes	contamination
EP00494_Astrolonche_serrata.7794.	EP00494	Rhizaria	Rhizaria			yes	divergent
EP00502_MAST3_sp_TOSAG41-2.1463.	EP00502	Opalozoa	Opalozoa			no
EP00503_Blastocystis_sp_subtype4.5389.	EP00503	Opalozoa	Opalozoa			no
EP00504_Blastocystis_sp_subtype7.2085.	EP00504	Opalozoa	Opalozoa			no
EP00505_MAST4_sp_SCG-Rhode-Island.76.	EP00505	Sagenista	Sagenista			yes	contamination
EP00506_MAST4_sp_TOSAG23-1.7083.	EP00506	Sagenista	Sagenista			yes	divergent
EP00507_MAST4_sp_TOSAG23-2.7616.	EP00507	Sagenista	Sagenista			yes	contamination
EP00508_MAST4_sp_TOSAG23-3.2504.	EP00508	Sagenista	Sagenista			yes	contamination
EP00509_MAST4_sp_TOSAG41-1.2744.	EP00509	Sagenista	Sagenista			yes	contamination
EP00510_Aplanochytrium_kerguelense.3788.	EP00510	Sagenista	Sagenista			no
EP00510_Aplanochytrium_kerguelense.742.	EP00510	Sagenista	Sagenista			no
EP00511_Aplanochytrium_stocchinoi.5218.	EP00511	Sagenista	Sagenista			yes	divergent
EP00511_Aplanochytrium_stocchinoi.984.	EP00511	Sagenista	Sagenista			no
EP00518_Triparma_eleuthera.14338.	EP00518	Bolidophyceae	Bolidophyceae			no
EP00518_Triparma_eleuthera.8111.	EP00518	Bolidophyceae	Bolidophyceae			no
EP00519_Triparma_laevis.1541.	EP00519	Bolidophyceae	Bolidophyceae			no
EP00520_Triparma_pacifica.7681.	EP00520	Bolidophyceae	Bolidophyceae			no
EP00521_Asterionellopsis_glacialis.11046.	EP00521	Diatomeae	Diatomeae			no
EP00521_Asterionellopsis_glacialis.13905.	EP00521	Diatomeae	Diatomeae			no
EP00521_Asterionellopsis_glacialis.14451.	EP00521	Diatomeae	Diatomeae			no
EP00521_Asterionellopsis_glacialis.15449.	EP00521	Diatomeae	Diatomeae			no
EP00521_Asterionellopsis_glacialis.15976.	EP00521	Diatomeae	Diatomeae			no
EP00521_Asterionellopsis_glacialis.16091.	EP00521	Diatomeae	Diatomeae			no
EP00521_Asterionellopsis_glacialis.16936.	EP00521	Diatomeae	Diatomeae			no
EP00521_Asterionellopsis_glacialis.16975.	EP00521	Diatomeae	Diatomeae			no
EP00521_Asterionellopsis_glacialis.19915.	EP00521	Diatomeae	Diatomeae			no
EP00521_Asterionellopsis_glacialis.5251.	EP00521	Diatomeae	Diatomeae			no
EP00521_Asterionellopsis_glacialis.6764.	EP00521	Diatomeae	Diatomeae			no
EP00521_Asterionellopsis_glacialis.7139.	EP00521	Diatomeae	Diatomeae			no
EP00521_Asterionellopsis_glacialis.8000.	EP00521	Diatomeae	Diatomeae			no
EP00521_Asterionellopsis_glacialis.8168.	EP00521	Diatomeae	Diatomeae			no
EP00521_Asterionellopsis_glacialis.8794.	EP00521	Diatomeae	Diatomeae			no
EP00521_Asterionellopsis_glacialis.9065.	EP00521	Diatomeae	Diatomeae			no
EP00521_Asterionellopsis_glacialis.9399.	EP00521	Diatomeae	Diatomeae			no
EP00521_Asterionellopsis_glacialis.9475.	EP00521	Diatomeae	Diatomeae			no
EP00525_Craspedostauros_australis.8127.	EP00525	Diatomeae	Diatomeae			no
EP00526_Cylindrotheca_closterium.14544.	EP00526	Diatomeae	Diatomeae			no
EP00526_Cylindrotheca_closterium.1714.	EP00526	Diatomeae	Diatomeae			no
EP00526_Cylindrotheca_closterium.17374.	EP00526	Diatomeae	Diatomeae			no
EP00526_Cylindrotheca_closterium.1802.	EP00526	Diatomeae	Diatomeae			no
EP00526_Cylindrotheca_closterium.18023.	EP00526	Diatomeae	Diatomeae			no
EP00526_Cylindrotheca_closterium.20100.	EP00526	Diatomeae	Diatomeae			no
EP00526_Cylindrotheca_closterium.21142.	EP00526	Diatomeae	Diatomeae			yes	divergent
EP00526_Cylindrotheca_closterium.2119.	EP00526	Diatomeae	Diatomeae			no
EP00526_Cylindrotheca_closterium.22803.	EP00526	Diatomeae	Diatomeae			no
EP00526_Cylindrotheca_closterium.3958.	EP00526	Diatomeae	Diatomeae			no
EP00526_Cylindrotheca_closterium.412.	EP00526	Diatomeae	Diatomeae			no
EP00526_Cylindrotheca_closterium.4308.	EP00526	Diatomeae	Diatomeae			no
EP00526_Cylindrotheca_closterium.4366.	EP00526	Diatomeae	Diatomeae			no
EP00526_Cylindrotheca_closterium.4463.	EP00526	Diatomeae	Diatomeae			no
EP00526_Cylindrotheca_closterium.5180.	EP00526	Diatomeae	Diatomeae			no
EP00526_Cylindrotheca_closterium.5441.	EP00526	Diatomeae	Diatomeae			no
EP00526_Cylindrotheca_closterium.5868.	EP00526	Diatomeae	Diatomeae			no
EP00526_Cylindrotheca_closterium.8099.	EP00526	Diatomeae	Diatomeae			no
EP00526_Cylindrotheca_closterium.8721.	EP00526	Diatomeae	Diatomeae			no
EP00528_Fragilariopsis_cylindrus.10175.	EP00528	Diatomeae	Diatomeae			no
EP00528_Fragilariopsis_cylindrus.11593.	EP00528	Diatomeae	Diatomeae			no
EP00528_Fragilariopsis_cylindrus.11835.	EP00528	Diatomeae	Diatomeae			no
EP00528_Fragilariopsis_cylindrus.16730.	EP00528	Diatomeae	Diatomeae			no
EP00528_Fragilariopsis_cylindrus.2672.	EP00528	Diatomeae	Diatomeae			no
EP00528_Fragilariopsis_cylindrus.3223.	EP00528	Diatomeae	Diatomeae			no
EP00528_Fragilariopsis_cylindrus.3335.	EP00528	Diatomeae	Diatomeae			no
EP00528_Fragilariopsis_cylindrus.8267.	EP00528	Diatomeae	Diatomeae			no
EP00528_Fragilariopsis_cylindrus.9117.	EP00528	Diatomeae	Diatomeae			no
EP00529_Nitzschia_sp_RCC80.10239.	EP00529	Diatomeae	Diatomeae			no
EP00529_Nitzschia_sp_RCC80.10404.	EP00529	Diatomeae	Diatomeae			no
EP00529_Nitzschia_sp_RCC80.12123.	EP00529	Diatomeae	Diatomeae			no
EP00529_Nitzschia_sp_RCC80.1222.	EP00529	Diatomeae	Diatomeae			no
EP00529_Nitzschia_sp_RCC80.14195.	EP00529	Diatomeae	Diatomeae			no
EP00529_Nitzschia_sp_RCC80.15775.	EP00529	Diatomeae	Diatomeae			no
EP00529_Nitzschia_sp_RCC80.17273.	EP00529	Diatomeae	Diatomeae			no
EP00529_Nitzschia_sp_RCC80.17647.	EP00529	Diatomeae	Diatomeae			no
EP00529_Nitzschia_sp_RCC80.17709.	EP00529	Diatomeae	Diatomeae			no
EP00529_Nitzschia_sp_RCC80.17797.	EP00529	Diatomeae	Diatomeae			no
EP00529_Nitzschia_sp_RCC80.18066.	EP00529	Diatomeae	Diatomeae			no
EP00529_Nitzschia_sp_RCC80.18154.	EP00529	Diatomeae	Diatomeae			no
EP00529_Nitzschia_sp_RCC80.18348.	EP00529	Diatomeae	Diatomeae			no
EP00529_Nitzschia_sp_RCC80.20246.	EP00529	Diatomeae	Diatomeae			no
EP00529_Nitzschia_sp_RCC80.20648.	EP00529	Diatomeae	Diatomeae			no
EP00529_Nitzschia_sp_RCC80.20910.	EP00529	Diatomeae	Diatomeae			no
EP00529_Nitzschia_sp_RCC80.22240.	EP00529	Diatomeae	Diatomeae			no
EP00529_Nitzschia_sp_RCC80.22273.	EP00529	Diatomeae	Diatomeae			no
EP00529_Nitzschia_sp_RCC80.2299.	EP00529	Diatomeae	Diatomeae			no
EP00529_Nitzschia_sp_RCC80.23160.	EP00529	Diatomeae	Diatomeae			no
EP00529_Nitzschia_sp_RCC80.23288.	EP00529	Diatomeae	Diatomeae			no
EP00529_Nitzschia_sp_RCC80.23847.	EP00529	Diatomeae	Diatomeae			no
EP00529_Nitzschia_sp_RCC80.2478.	EP00529	Diatomeae	Diatomeae			no
EP00529_Nitzschia_sp_RCC80.24957.	EP00529	Diatomeae	Diatomeae			no
EP00529_Nitzschia_sp_RCC80.25087.	EP00529	Diatomeae	Diatomeae			no
EP00529_Nitzschia_sp_RCC80.25241.	EP00529	Diatomeae	Diatomeae			no
EP00529_Nitzschia_sp_RCC80.2712.	EP00529	Diatomeae	Diatomeae			no
EP00529_Nitzschia_sp_RCC80.31012.	EP00529	Diatomeae	Diatomeae			no
EP00529_Nitzschia_sp_RCC80.34191.	EP00529	Diatomeae	Diatomeae			no
EP00529_Nitzschia_sp_RCC80.41218.	EP00529	Diatomeae	Diatomeae			no
EP00529_Nitzschia_sp_RCC80.4156.	EP00529	Diatomeae	Diatomeae			no
EP00529_Nitzschia_sp_RCC80.41894.	EP00529	Diatomeae	Diatomeae			no
EP00529_Nitzschia_sp_RCC80.4368.	EP00529	Diatomeae	Diatomeae			no
EP00529_Nitzschia_sp_RCC80.4575.	EP00529	Diatomeae	Diatomeae			no
EP00529_Nitzschia_sp_RCC80.4671.	EP00529	Diatomeae	Diatomeae			no
EP00529_Nitzschia_sp_RCC80.4735.	EP00529	Diatomeae	Diatomeae			no
EP00529_Nitzschia_sp_RCC80.5668.	EP00529	Diatomeae	Diatomeae			no
EP00529_Nitzschia_sp_RCC80.6330.	EP00529	Diatomeae	Diatomeae			no
EP00529_Nitzschia_sp_RCC80.6585.	EP00529	Diatomeae	Diatomeae			no
EP00529_Nitzschia_sp_RCC80.6707.	EP00529	Diatomeae	Diatomeae			no
EP00529_Nitzschia_sp_RCC80.6920.	EP00529	Diatomeae	Diatomeae			no
EP00529_Nitzschia_sp_RCC80.9535.	EP00529	Diatomeae	Diatomeae			no
EP00530_Phaeodactylum_tricornutum.6297.	EP00530	Diatomeae	Diatomeae			no
EP00531_Pseudo-nitzschia_arenysensis.1148.	EP00531	Diatomeae	Diatomeae			no
EP00531_Pseudo-nitzschia_arenysensis.13138.	EP00531	Diatomeae	Diatomeae			no
EP00531_Pseudo-nitzschia_arenysensis.1346.	EP00531	Diatomeae	Diatomeae			no
EP00531_Pseudo-nitzschia_arenysensis.18506.	EP00531	Diatomeae	Diatomeae			no
EP00531_Pseudo-nitzschia_arenysensis.1873.	EP00531	Diatomeae	Diatomeae			no
EP00531_Pseudo-nitzschia_arenysensis.20424.	EP00531	Diatomeae	Diatomeae			no
EP00531_Pseudo-nitzschia_arenysensis.20425.	EP00531	Diatomeae	Diatomeae			no
EP00531_Pseudo-nitzschia_arenysensis.21063.	EP00531	Diatomeae	Diatomeae			no
EP00531_Pseudo-nitzschia_arenysensis.21064.	EP00531	Diatomeae	Diatomeae			no
EP00531_Pseudo-nitzschia_arenysensis.6310.	EP00531	Diatomeae	Diatomeae			no
EP00531_Pseudo-nitzschia_arenysensis.6551.	EP00531	Diatomeae	Diatomeae			no
EP00531_Pseudo-nitzschia_arenysensis.6720.	EP00531	Diatomeae	Diatomeae			no
EP00531_Pseudo-nitzschia_arenysensis.795.	EP00531	Diatomeae	Diatomeae			no
EP00531_Pseudo-nitzschia_arenysensis.9304.	EP00531	Diatomeae	Diatomeae			no
EP00531_Pseudo-nitzschia_arenysensis.9337.	EP00531	Diatomeae	Diatomeae			no
EP00531_Pseudo-nitzschia_arenysensis.9365.	EP00531	Diatomeae	Diatomeae			no
EP00531_Pseudo-nitzschia_arenysensis.9499.	EP00531	Diatomeae	Diatomeae			no
EP00532_Pseudo-nitzschia_australis.15653.	EP00532	Diatomeae	Diatomeae			no
EP00532_Pseudo-nitzschia_australis.16618.	EP00532	Diatomeae	Diatomeae			no
EP00532_Pseudo-nitzschia_australis.17275.	EP00532	Diatomeae	Diatomeae			no
EP00532_Pseudo-nitzschia_australis.2154.	EP00532	Diatomeae	Diatomeae			no
EP00532_Pseudo-nitzschia_australis.2602.	EP00532	Diatomeae	Diatomeae			no
EP00532_Pseudo-nitzschia_australis.4485.	EP00532	Diatomeae	Diatomeae			no
EP00532_Pseudo-nitzschia_australis.6250.	EP00532	Diatomeae	Diatomeae			no
EP00533_Pseudo-nitzschia_delicatissima.10168.	EP00533	Diatomeae	Diatomeae			no
EP00533_Pseudo-nitzschia_delicatissima.509.	EP00533	Diatomeae	Diatomeae			no
EP00533_Pseudo-nitzschia_delicatissima.5171.	EP00533	Diatomeae	Diatomeae			no
EP00533_Pseudo-nitzschia_delicatissima.5256.	EP00533	Diatomeae	Diatomeae			no
EP00533_Pseudo-nitzschia_delicatissima.725.	EP00533	Diatomeae	Diatomeae			no
EP00533_Pseudo-nitzschia_delicatissima.824.	EP00533	Diatomeae	Diatomeae			no
EP00533_Pseudo-nitzschia_delicatissima.9905.	EP00533	Diatomeae	Diatomeae			no
EP00534_Pseudo-nitzschia_fraudulenta.10118.	EP00534	Diatomeae	Diatomeae			no
EP00534_Pseudo-nitzschia_fraudulenta.1188.	EP00534	Diatomeae	Diatomeae			no
EP00534_Pseudo-nitzschia_fraudulenta.17273.	EP00534	Diatomeae	Diatomeae			no
EP00534_Pseudo-nitzschia_fraudulenta.17533.	EP00534	Diatomeae	Diatomeae			no
EP00534_Pseudo-nitzschia_fraudulenta.18665.	EP00534	Diatomeae	Diatomeae			no
EP00534_Pseudo-nitzschia_fraudulenta.3324.	EP00534	Diatomeae	Diatomeae			no
EP00534_Pseudo-nitzschia_fraudulenta.5822.	EP00534	Diatomeae	Diatomeae			no
EP00534_Pseudo-nitzschia_fraudulenta.6543.	EP00534	Diatomeae	Diatomeae			yes	divergent
EP00535_Pseudo-nitzschia_heimii.10220.	EP00535	Diatomeae	Diatomeae			no
EP00535_Pseudo-nitzschia_heimii.10484.	EP00535	Diatomeae	Diatomeae			yes	divergent
EP00535_Pseudo-nitzschia_heimii.13323.	EP00535	Diatomeae	Diatomeae			no
EP00535_Pseudo-nitzschia_heimii.3794.	EP00535	Diatomeae	Diatomeae			no
EP00535_Pseudo-nitzschia_heimii.4258.	EP00535	Diatomeae	Diatomeae			no
EP00535_Pseudo-nitzschia_heimii.4417.	EP00535	Diatomeae	Diatomeae			no
EP00535_Pseudo-nitzschia_heimii.9178.	EP00535	Diatomeae	Diatomeae			no
EP00536_Pseudo-nitzschia_multiseries.11868.	EP00536	Diatomeae	Diatomeae			no
EP00536_Pseudo-nitzschia_multiseries.1546.	EP00536	Diatomeae	Diatomeae			no
EP00536_Pseudo-nitzschia_multiseries.18444.	EP00536	Diatomeae	Diatomeae			no
EP00536_Pseudo-nitzschia_multiseries.2707.	EP00536	Diatomeae	Diatomeae			no
EP00536_Pseudo-nitzschia_multiseries.2709.	EP00536	Diatomeae	Diatomeae			no
EP00536_Pseudo-nitzschia_multiseries.4760.	EP00536	Diatomeae	Diatomeae			no
EP00536_Pseudo-nitzschia_multiseries.5831.	EP00536	Diatomeae	Diatomeae			no
EP00536_Pseudo-nitzschia_multiseries.7014.	EP00536	Diatomeae	Diatomeae			no
EP00536_Pseudo-nitzschia_multiseries.7015.	EP00536	Diatomeae	Diatomeae			no
EP00537_Pseudo-nitzschia_pungens.11998.	EP00537	Diatomeae	Diatomeae			no
EP00537_Pseudo-nitzschia_pungens.12017.	EP00537	Diatomeae	Diatomeae			no
EP00537_Pseudo-nitzschia_pungens.14673.	EP00537	Diatomeae	Diatomeae			no
EP00537_Pseudo-nitzschia_pungens.16087.	EP00537	Diatomeae	Diatomeae			no
EP00537_Pseudo-nitzschia_pungens.552.	EP00537	Diatomeae	Diatomeae			no
EP00537_Pseudo-nitzschia_pungens.6490.	EP00537	Diatomeae	Diatomeae			no
EP00537_Pseudo-nitzschia_pungens.9225.	EP00537	Diatomeae	Diatomeae			no
EP00537_Pseudo-nitzschia_pungens.9627.	EP00537	Diatomeae	Diatomeae			no
EP00537_Pseudo-nitzschia_pungens.9898.	EP00537	Diatomeae	Diatomeae			no
EP00538_Stauroneis_constricta.6630.	EP00538	Diatomeae	Diatomeae			no
EP00539_Tryblionella_compressa.1004.	EP00539	Diatomeae	Diatomeae			no
EP00539_Tryblionella_compressa.10259.	EP00539	Diatomeae	Diatomeae			no
EP00539_Tryblionella_compressa.11405.	EP00539	Diatomeae	Diatomeae			no
EP00539_Tryblionella_compressa.11965.	EP00539	Diatomeae	Diatomeae			no
EP00539_Tryblionella_compressa.12128.	EP00539	Diatomeae	Diatomeae			no
EP00539_Tryblionella_compressa.13267.	EP00539	Diatomeae	Diatomeae			no
EP00539_Tryblionella_compressa.15762.	EP00539	Diatomeae	Diatomeae			no
EP00539_Tryblionella_compressa.20365.	EP00539	Diatomeae	Diatomeae			no
EP00539_Tryblionella_compressa.3917.	EP00539	Diatomeae	Diatomeae			yes	contamination
EP00539_Tryblionella_compressa.4057.	EP00539	Diatomeae	Diatomeae			no
EP00539_Tryblionella_compressa.5756.	EP00539	Diatomeae	Diatomeae			no
EP00539_Tryblionella_compressa.6742.	EP00539	Diatomeae	Diatomeae			no
EP00539_Tryblionella_compressa.7833.	EP00539	Diatomeae	Diatomeae			no
EP00539_Tryblionella_compressa.9122.	EP00539	Diatomeae	Diatomeae			no
EP00539_Tryblionella_compressa.9453.	EP00539	Diatomeae	Diatomeae			no
EP00539_Tryblionella_compressa.9578.	EP00539	Diatomeae	Diatomeae			no
EP00542_Grammatophora_oceanica.10400.	EP00542	Diatomeae	Diatomeae			no
EP00542_Grammatophora_oceanica.14809.	EP00542	Diatomeae	Diatomeae			no
EP00542_Grammatophora_oceanica.15639.	EP00542	Diatomeae	Diatomeae			no
EP00542_Grammatophora_oceanica.16831.	EP00542	Diatomeae	Diatomeae			no
EP00542_Grammatophora_oceanica.18976.	EP00542	Diatomeae	Diatomeae			no
EP00542_Grammatophora_oceanica.1929.	EP00542	Diatomeae	Diatomeae			no
EP00542_Grammatophora_oceanica.20986.	EP00542	Diatomeae	Diatomeae			no
EP00542_Grammatophora_oceanica.22918.	EP00542	Diatomeae	Diatomeae			no
EP00542_Grammatophora_oceanica.6301.	EP00542	Diatomeae	Diatomeae			no
EP00542_Grammatophora_oceanica.8369.	EP00542	Diatomeae	Diatomeae			no
EP00542_Grammatophora_oceanica.9950.	EP00542	Diatomeae	Diatomeae			no
EP00543_Licmophora_paradoxa.13995.	EP00543	Diatomeae	Diatomeae			no
EP00543_Licmophora_paradoxa.16218.	EP00543	Diatomeae	Diatomeae			no
EP00543_Licmophora_paradoxa.4151.	EP00543	Diatomeae	Diatomeae			no
EP00543_Licmophora_paradoxa.4986.	EP00543	Diatomeae	Diatomeae			no
EP00543_Licmophora_paradoxa.5151.	EP00543	Diatomeae	Diatomeae			no
EP00544_Staurosira_sp_CCMP2646.2472.	EP00544	Diatomeae	Diatomeae			no
EP00544_Staurosira_sp_CCMP2646.5062.	EP00544	Diatomeae	Diatomeae			no
EP00545_Synedropsis_sp_CCMP1620.11496.	EP00545	Diatomeae	Diatomeae			no
EP00545_Synedropsis_sp_CCMP1620.2679.	EP00545	Diatomeae	Diatomeae			no
EP00545_Synedropsis_sp_CCMP1620.2695.	EP00545	Diatomeae	Diatomeae			no
EP00545_Synedropsis_sp_CCMP1620.2724.	EP00545	Diatomeae	Diatomeae			no
EP00545_Synedropsis_sp_CCMP1620.405.	EP00545	Diatomeae	Diatomeae			no
EP00545_Synedropsis_sp_CCMP1620.7251.	EP00545	Diatomeae	Diatomeae			no
EP00546_Thalassionema_frauenfeldii.14312.	EP00546	Diatomeae	Diatomeae			no
EP00546_Thalassionema_frauenfeldii.15610.	EP00546	Diatomeae	Diatomeae			no
EP00546_Thalassionema_frauenfeldii.1810.	EP00546	Diatomeae	Diatomeae			no
EP00546_Thalassionema_frauenfeldii.18203.	EP00546	Diatomeae	Diatomeae			no
EP00546_Thalassionema_frauenfeldii.18402.	EP00546	Diatomeae	Diatomeae			no
EP00546_Thalassionema_frauenfeldii.18472.	EP00546	Diatomeae	Diatomeae			yes	divergent
EP00547_Thalassionema_nitzschioides.12254.	EP00547	Diatomeae	Diatomeae			no
EP00547_Thalassionema_nitzschioides.13836.	EP00547	Diatomeae	Diatomeae			no
EP00547_Thalassionema_nitzschioides.14251.	EP00547	Diatomeae	Diatomeae			no
EP00547_Thalassionema_nitzschioides.15468.	EP00547	Diatomeae	Diatomeae			no
EP00547_Thalassionema_nitzschioides.3388.	EP00547	Diatomeae	Diatomeae			no
EP00547_Thalassionema_nitzschioides.8360.	EP00547	Diatomeae	Diatomeae			no
EP00547_Thalassionema_nitzschioides.8866.	EP00547	Diatomeae	Diatomeae			no
EP00548_Thalassiothrix_antarctica.10653.	EP00548	Diatomeae	Diatomeae			no
EP00548_Thalassiothrix_antarctica.12002.	EP00548	Diatomeae	Diatomeae			no
EP00548_Thalassiothrix_antarctica.12513.	EP00548	Diatomeae	Diatomeae			no
EP00548_Thalassiothrix_antarctica.13720.	EP00548	Diatomeae	Diatomeae			no
EP00548_Thalassiothrix_antarctica.15664.	EP00548	Diatomeae	Diatomeae			no
EP00548_Thalassiothrix_antarctica.6888.	EP00548	Diatomeae	Diatomeae			no
EP00548_Thalassiothrix_antarctica.8442.	EP00548	Diatomeae	Diatomeae			no
EP00555_Chaetoceros_dichaeta.574.	EP00555	Diatomeae	Diatomeae			no
EP00559_Dactyliosolen_fragilissimus.9706.	EP00559	Diatomeae	Diatomeae			no
EP00562_Extubocellulus_spinifer.13895.	EP00562	Diatomeae	Diatomeae			no
EP00562_Extubocellulus_spinifer.15266.	EP00562	Diatomeae	Diatomeae			no
EP00562_Extubocellulus_spinifer.7053.	EP00562	Diatomeae	Diatomeae			no
EP00563_Minutocellus_polymorphus.762.	EP00563	Diatomeae	Diatomeae			no
EP00563_Minutocellus_polymorphus.9894.	EP00563	Diatomeae	Diatomeae			no
EP00564_Ditylum_brightwellii.18601.	EP00564	Diatomeae	Diatomeae			yes	divergent
EP00566_Odontella_aurita.10093.	EP00566	Diatomeae	Diatomeae			no
EP00566_Odontella_aurita.9933.	EP00566	Diatomeae	Diatomeae			yes	divergent
EP00571_Detonula_confervacea.2857.	EP00571	Diatomeae	Diatomeae			no
EP00578_Thalassiosira_sp_NH16.21945.	EP00578	Diatomeae	Diatomeae			no
EP00578_Thalassiosira_sp_NH16.28301.	EP00578	Diatomeae	Diatomeae			no
EP00578_Thalassiosira_sp_NH16.32066.	EP00578	Diatomeae	Diatomeae			no
EP00582_Thalassiosira_oceanica.2955.	EP00582	Diatomeae	Diatomeae			no
EP00584_Thalassiosira_punctigera.26847.	EP00584	Diatomeae	Diatomeae			no
EP00586_Coscinodiscus_wailesii.9591.	EP00586	Diatomeae	Diatomeae			no
EP00588_Corethron_pennatum.16151.	EP00588	Diatomeae	Diatomeae			no
EP00588_Corethron_pennatum.21005.	EP00588	Diatomeae	Diatomeae			no
EP00588_Corethron_pennatum.30538.	EP00588	Diatomeae	Diatomeae			no
EP00590_Aulacoseira_subarctica.10150.	EP00590	Diatomeae	Diatomeae			no
EP00590_Aulacoseira_subarctica.3798.	EP00590	Diatomeae	Diatomeae			yes	contamination
EP00590_Aulacoseira_subarctica.517.	EP00590	Diatomeae	Diatomeae			no
EP00590_Aulacoseira_subarctica.8184.	EP00590	Diatomeae	Diatomeae			no
EP00592_Proboscia_alata.594.	EP00592	Diatomeae	Diatomeae			no
EP00592_Proboscia_alata.6361.	EP00592	Diatomeae	Diatomeae			no
EP00592_Proboscia_alata.9985.	EP00592	Diatomeae	Diatomeae			no
EP00593_Proboscia_inermis.16268.	EP00593	Diatomeae	Diatomeae			no
EP00593_Proboscia_inermis.3263.	EP00593	Diatomeae	Diatomeae			no
EP00594_Rhizosolenia_setigera.1042.	EP00594	Diatomeae	Diatomeae			no
EP00594_Rhizosolenia_setigera.11773.	EP00594	Diatomeae	Diatomeae			no
EP00594_Rhizosolenia_setigera.16436.	EP00594	Diatomeae	Diatomeae			no
EP00594_Rhizosolenia_setigera.5419.	EP00594	Diatomeae	Diatomeae			no
EP00594_Rhizosolenia_setigera.8450.	EP00594	Diatomeae	Diatomeae			no
EP00594_Rhizosolenia_setigera.9697.	EP00594	Diatomeae	Diatomeae			no
EP00594_Rhizosolenia_setigera.9991.	EP00594	Diatomeae	Diatomeae			no
EP00599_Poterioochromonas_sp_BG-1.4962.	EP00599	Chrysophyceae	Chrysophyceae			no
EP00602_Paraphysomonas_bandaiensis.4200.	EP00602	Chrysophyceae	Chrysophyceae			no
EP00605_Chrysophyceae_sp_TOSAG23-4.1930.	EP00605	Chrysophyceae	Chrysophyceae			no
EP00608_Synchroma_pusillum.11560.	EP00608	other_Ochrophyta	other_Ochrophyta			yes	divergent
EP00608_Synchroma_pusillum.2624.	EP00608	other_Ochrophyta	other_Ochrophyta			yes	divergent
EP00613_Pedinella_sp_CCMP2098.10818.	EP00613	Dictyochophyceae	Dictyochophyceae			no
EP00613_Pedinella_sp_CCMP2098.45026.	EP00613	Dictyochophyceae	Dictyochophyceae			no
EP00613_Pedinella_sp_CCMP2098.61643.	EP00613	Dictyochophyceae	Dictyochophyceae			yes	divergent
EP00613_Pedinella_sp_CCMP2098.81547.	EP00613	Dictyochophyceae	Dictyochophyceae			yes	divergent
EP00614_Pseudopedinella_elastica.27490.	EP00614	Dictyochophyceae	Dictyochophyceae			yes	contamination
EP00614_Pseudopedinella_elastica.33900.	EP00614	Dictyochophyceae	Dictyochophyceae			yes	divergent
EP00614_Pseudopedinella_elastica.9001.	EP00614	Dictyochophyceae	Dictyochophyceae			yes	divergent
EP00615_Pteridomonas_danica.20155.	EP00615	Dictyochophyceae	Dictyochophyceae			no
EP00616_Rhizochromulina_sp_CCMP1243.16329.	EP00616	Dictyochophyceae	Dictyochophyceae			no
EP00617_Octactis_speculum.1224.	EP00617	Dictyochophyceae	Dictyochophyceae			no
EP00617_Octactis_speculum.18028.	EP00617	Dictyochophyceae	Dictyochophyceae			no
EP00618_Florenciella_parvula.11869.	EP00618	Dictyochophyceae	Dictyochophyceae			no
EP00621_Florenciella_sp_RCC1693.16344.	EP00621	Dictyochophyceae	Dictyochophyceae			no
EP00621_Florenciella_sp_RCC1693.6076.	EP00621	Dictyochophyceae	Dictyochophyceae			yes	contamination
EP00625_Aureococcus_anophagefferens.2653.	EP00625	Pelagophyceae	Pelagophyceae			no
EP00625_Aureococcus_anophagefferens.5088.	EP00625	Pelagophyceae	Pelagophyceae			no
EP00625_Aureococcus_anophagefferens.6965.	EP00625	Pelagophyceae	Pelagophyceae			no
EP00626_Pelagococcus_subviridis.11686.	EP00626	Pelagophyceae	Pelagophyceae			no
EP00626_Pelagococcus_subviridis.39457.	EP00626	Pelagophyceae	Pelagophyceae			no
EP00626_Pelagococcus_subviridis.40883.	EP00626	Pelagophyceae	Pelagophyceae			yes	divergent
EP00627_Pelagomonas_calceolata.19654.	EP00627	Pelagophyceae	Pelagophyceae			no
EP00627_Pelagomonas_calceolata.19704.	EP00627	Pelagophyceae	Pelagophyceae			no
EP00627_Pelagomonas_calceolata.20607.	EP00627	Pelagophyceae	Pelagophyceae			no
EP00627_Pelagomonas_calceolata.21339.	EP00627	Pelagophyceae	Pelagophyceae			no
EP00628_Pelagophyceae_sp_CCMP2097.10620.	EP00628	Pelagophyceae	Pelagophyceae			no
EP00628_Pelagophyceae_sp_CCMP2097.11215.	EP00628	Pelagophyceae	Pelagophyceae			no
EP00628_Pelagophyceae_sp_CCMP2097.22375.	EP00628	Pelagophyceae	Pelagophyceae			no
EP00628_Pelagophyceae_sp_CCMP2097.39872.	EP00628	Pelagophyceae	Pelagophyceae			no
EP00630_Chrysocystis_fragilis.11835.	EP00630	Pelagophyceae	Pelagophyceae			no
EP00632_Arachnochrysis_sp_CCMP2950.13662.	EP00632	Pelagophyceae	Pelagophyceae			no
EP00632_Arachnochrysis_sp_CCMP2950.14013.	EP00632	Pelagophyceae	Pelagophyceae			no
EP00633_Aureoumbra_lagunensis.11476.	EP00633	Pelagophyceae	Pelagophyceae			no
EP00633_Aureoumbra_lagunensis.12.	EP00633	Pelagophyceae	Pelagophyceae			no
EP00634_Sargassococcus_sp_CCMP2135.14453.	EP00634	Pelagophyceae	Pelagophyceae			no
EP00635_Sarcinochrysidales_sp_CCMP3193.14863.	EP00635	Pelagophyceae	Pelagophyceae			no
EP00635_Sarcinochrysidales_sp_CCMP3193.2297.	EP00635	Pelagophyceae	Pelagophyceae			no
EP00635_Sarcinochrysidales_sp_CCMP3193.7755.	EP00635	Pelagophyceae	Pelagophyceae			no
EP00638_Chattonella_subsalsa.13714.	EP00638	other_Ochrophyta	other_Ochrophyta			no
EP00638_Chattonella_subsalsa.1459.	EP00638	other_Ochrophyta	other_Ochrophyta			no
EP00638_Chattonella_subsalsa.20461.	EP00638	other_Ochrophyta	other_Ochrophyta			no
EP00639_Heterosigma_akashiwo.14943.	EP00639	other_Ochrophyta	other_Ochrophyta			no
EP00639_Heterosigma_akashiwo.24554.	EP00639	other_Ochrophyta	other_Ochrophyta			no
EP00656_Telonema_subtile.24689.	EP00656	Telonemia	Telonemia			no
EP00657_Telonema_sp_P-1.10782.	EP00657	Telonemia	Telonemia			no
EP00658_Telonema_sp_P-2.19541.	EP00658	Telonemia	Telonemia			no
EP00658_Telonema_sp_P-2.19542.	EP00658	Telonemia	Telonemia			no
EP00667_Euglena_gracilis.20578.	EP00667	Discoba	Discoba			no
EP00667_Euglena_gracilis.36119.	EP00667	Discoba	Discoba			yes	contamination
EP00668_Euglena_longa.13096.	EP00668	Discoba	Discoba			no
EP00668_Euglena_longa.13304.	EP00668	Discoba	Discoba			no
EP00672_Neobodo_designis.14272.	EP00672	Cryptista	Cryptista			yes	contamination
EP00672_Neobodo_designis.6393.	EP00672	Cryptista	Cryptista			yes	divergent
EP00686_Naegleria_gruberi.14129.	EP00686	Discoba	Discoba			no
EP00692_Jakoba_bahamiensis.1739.	EP00692	Discoba	Discoba			yes	divergent
EP00692_Jakoba_bahamiensis.237.	EP00692	Discoba	Discoba			yes	divergent
EP00697_Spironema_sp_BW2.6701.	EP00697	Hemimastigophora	Hemimastigophora			yes	divergent
EP00697_Spironema_sp_BW2.6702.	EP00697	Hemimastigophora	Hemimastigophora			yes	divergent
EP00700_Malawimonas_jakobiformis.962.	EP00700	Malawimonadidae	Malawimonadidae			yes	divergent
EP00704_Kipferlia_bialata.1118.	EP00704	Metamonada	Metamonada			yes	contamination
EP00705_Trichomonas_vaginalis.29564.	EP00705	Metamonada	Metamonada			no
EP00705_Trichomonas_vaginalis.38323.	EP00705	Metamonada	Metamonada			no
EP00705_Trichomonas_vaginalis.48072.	EP00705	Metamonada	Metamonada			no
EP00705_Trichomonas_vaginalis.52267.	EP00705	Metamonada	Metamonada			no
EP00705_Trichomonas_vaginalis.52449.	EP00705	Metamonada	Metamonada			no
EP00705_Trichomonas_vaginalis.53888.	EP00705	Metamonada	Metamonada			no
EP00706_Tritrichomonas_foetus.17220.	EP00706	Metamonada	Metamonada			no
EP00706_Tritrichomonas_foetus.24359.	EP00706	Metamonada	Metamonada			no
EP00706_Tritrichomonas_foetus.3228.	EP00706	Metamonada	Metamonada			no
EP00706_Tritrichomonas_foetus.9148.	EP00706	Metamonada	Metamonada			no
EP00708_Paratrimastix_pyriformis.1017.	EP00708	Metamonada	Metamonada			no
EP00708_Paratrimastix_pyriformis.6734.	EP00708	Metamonada	Metamonada			no
EP00727_Mastigamoeba_balamuthi.14215.	EP00727	Amoebozoa	Amoebozoa			no
EP00728_Arcella_intermedia.4311.	EP00728	Amoebozoa	Amoebozoa			no
EP00731_Ephydatia_muelleri.32269.	EP00731	Demospongiae	Demospongiae			no
EP00736_Rhodelphis_marinus.1068.	EP00736	Rhodelphis	Rhodelphis			yes	divergent
EP00741_Cyanophora_paradoxa.18202.	EP00741	Glaucophyta	Glaucophyta			yes	divergent
EP00741_Cyanophora_paradoxa.22668.	EP00741	Glaucophyta	Glaucophyta			yes	divergent
EP00744_Colponema_vietnamica.9625.	EP00744	Colponemidae	Colponemidae			yes	contamination
EP00746_Dinoflagellata_sp_MGD.18002.	EP00746	Dinoflagellata	Dinoflagellata			no
EP00746_Dinoflagellata_sp_MGD.20015.	EP00746	Dinoflagellata	Dinoflagellata			no
EP00746_Dinoflagellata_sp_MGD.37826.	EP00746	Dinoflagellata	Dinoflagellata			no
EP00747_Dinoflagellata_sp_TGD.213258.	EP00747	Dinoflagellata	Dinoflagellata			yes	contamination
EP00747_Dinoflagellata_sp_TGD.213259.	EP00747	Dinoflagellata	Dinoflagellata			no
EP00747_Dinoflagellata_sp_TGD.213260.	EP00747	Dinoflagellata	Dinoflagellata			no
EP00747_Dinoflagellata_sp_TGD.216207.	EP00747	Dinoflagellata	Dinoflagellata			no
EP00747_Dinoflagellata_sp_TGD.91802.	EP00747	Dinoflagellata	Dinoflagellata			no
EP00747_Dinoflagellata_sp_TGD.91803.	EP00747	Dinoflagellata	Dinoflagellata			no
EP00749_Cafeteria_roenbergensis.5556.	EP00749	Opalozoa	Opalozoa			yes	divergent
EP00750_Incisomonas_marina.26232.	EP00750	Opalozoa	Opalozoa			no
EP00750_Incisomonas_marina.26237.	EP00750	Opalozoa	Opalozoa			yes	divergent
EP00750_Incisomonas_marina.32554.	EP00750	Opalozoa	Opalozoa			yes	contamination
EP00750_Incisomonas_marina.32555.	EP00750	Opalozoa	Opalozoa			yes	contamination
EP00751_Fragilariopsis_kerguelensis.11068.	EP00751	Diatomeae	Diatomeae			no
EP00751_Fragilariopsis_kerguelensis.14817.	EP00751	Diatomeae	Diatomeae			no
EP00751_Fragilariopsis_kerguelensis.15066.	EP00751	Diatomeae	Diatomeae			no
EP00751_Fragilariopsis_kerguelensis.16091.	EP00751	Diatomeae	Diatomeae			no
EP00751_Fragilariopsis_kerguelensis.19883.	EP00751	Diatomeae	Diatomeae			no
EP00751_Fragilariopsis_kerguelensis.24072.	EP00751	Diatomeae	Diatomeae			no
EP00751_Fragilariopsis_kerguelensis.2852.	EP00751	Diatomeae	Diatomeae			no
EP00751_Fragilariopsis_kerguelensis.30427.	EP00751	Diatomeae	Diatomeae			no
EP00751_Fragilariopsis_kerguelensis.36850.	EP00751	Diatomeae	Diatomeae			no
EP00751_Fragilariopsis_kerguelensis.38083.	EP00751	Diatomeae	Diatomeae			no
EP00751_Fragilariopsis_kerguelensis.4044.	EP00751	Diatomeae	Diatomeae			no
EP00751_Fragilariopsis_kerguelensis.44125.	EP00751	Diatomeae	Diatomeae			no
EP00751_Fragilariopsis_kerguelensis.44730.	EP00751	Diatomeae	Diatomeae			no
EP00751_Fragilariopsis_kerguelensis.46370.	EP00751	Diatomeae	Diatomeae			no
EP00751_Fragilariopsis_kerguelensis.47128.	EP00751	Diatomeae	Diatomeae			no
EP00751_Fragilariopsis_kerguelensis.794.	EP00751	Diatomeae	Diatomeae			no
EP00753_Platysulcus_tardus.4694.	EP00753	Platysulcus	Platysulcus			yes	contamination
EP00753_Platysulcus_tardus.4695.	EP00753	Platysulcus	Platysulcus			yes	contamination
EP00753_Platysulcus_tardus.7667.	EP00753	Platysulcus	Platysulcus			yes	divergent
EP00759_Prokinetoplastina_sp_PhF-6.33983.	EP00759	Discoba	Discoba			no
EP00760_Prokinetoplastina_sp_PhM-4.433.	EP00760	Discoba	Discoba			no
EP00760_Prokinetoplastina_sp_PhM-4.434.	EP00760	Discoba	Discoba			no
EP00760_Prokinetoplastina_sp_PhM-4.436.	EP00760	Discoba	Discoba			no
EP00761_Pharyngomonas_kirbyi.14417.	EP00761	Discoba	Discoba			no
EP00761_Pharyngomonas_kirbyi.14957.	EP00761	Discoba	Discoba			no
EP00762_Andalucia_godoyi.1800.	EP00762	Discoba	Discoba			yes	divergent
EP00768_Dysnectes_brevis.6491.	EP00768	Metamonada	Metamonada			yes	contamination
EPQ09220.1			Mammalia_not_primates	Myotis brandtii	MANEAL	no
EPQ10955.1			Mammalia_not_primates	Myotis brandtii	MANEA	no
EPQ16768.1			Mammalia_not_primates	Myotis brandtii	MANEAL	no
EPY79060.1			Mammalia_not_primates	Camelus ferus	MANEA	no
EPY79824.1			Mammalia_not_primates	Camelus ferus	MANEAL	no
ERE82940.1			Mammalia_not_primates	Cricetulus griseus	MANEA	no
ERE85641.1			Mammalia_not_primates	Cricetulus griseus	MANEAL	no
ETE66600.1			Tetrapoda_not_Mammalia	Ophiophagus hannah	MANEA	no
GCB68230.1			Vertebrata_not_Tetrapoda	Scyliorhinus torazame	MANEA	no
GCB77443.1			Vertebrata_not_Tetrapoda	Scyliorhinus torazame	MANEAL	no
GCC27444.1			Vertebrata_not_Tetrapoda	Chiloscyllium punctatum	MANEA	no
GCC34360.1			Vertebrata_not_Tetrapoda	Chiloscyllium punctatum	MANEAL	no
KAA0710709.1			Vertebrata_not_Tetrapoda	Triplophysa tibetana	CMANEAL	no
KAA0710974.1			Vertebrata_not_Tetrapoda	Triplophysa tibetana	MANEA	no
KAA8577921.1			Vertebrata_not_Tetrapoda	Etheostoma spectabile	MANEA	no
KAA8591751.1			Vertebrata_not_Tetrapoda	Etheostoma spectabile	MANEAL	no
KAA8591752.1			Vertebrata_not_Tetrapoda	Etheostoma spectabile	MANEAL	no
KAB0339644.1			Mammalia_not_primates	Muntiacus reevesi	MANEAL	no
KAB0348131.1			Mammalia_not_primates	Muntiacus muntjak	MANEA	no
KAB0355833.1			Mammalia_not_primates	Muntiacus reevesi	MANEA	no
KAB0355834.1			Mammalia_not_primates	Muntiacus reevesi	MANEA	no
KAB0394358.1			Mammalia_not_primates	Balaenoptera physalus	MANEA	no
KAB0406832.1			Mammalia_not_primates	Balaenoptera physalus	MANEAL	no
KAB1275318.1			Mammalia_not_primates	Camelus dromedarius	MANEA	no
KAB5562600.1			Vertebrata_not_Tetrapoda	Pangasianodon hypophthalmus	MANEA	no
KAB5562601.1			Vertebrata_not_Tetrapoda	Pangasianodon hypophthalmus	MANEA	no
KAB5586735.1			Vertebrata_not_Tetrapoda	Pangasianodon hypophthalmus	MANEAL	no
KAE8282351.1			Vertebrata_not_Tetrapoda	Larimichthys crocea	CMANEAL	no
KAE8289062.1			Vertebrata_not_Tetrapoda	Larimichthys crocea	MANEAL	no
KAE8290107.1			Vertebrata_not_Tetrapoda	Larimichthys crocea	MANEA	no
KAE8602874.1			Tetrapoda_not_Mammalia	Xenopus tropicalis	MANEA	no
KAF0044131.1			Vertebrata_not_Tetrapoda	Scophthalmus maximus	MANEA	no
KAF0045946.1			Vertebrata_not_Tetrapoda	Scophthalmus maximus	MANEAL	no
KAF0045947.1			Vertebrata_not_Tetrapoda	Scophthalmus maximus	MANEAL	no
KAF0876074.1			Mammalia_not_primates	Crocuta crocuta	MANEA	no
KAF0885157.1			Mammalia_not_primates	Crocuta crocuta	MANEAL	no
KAF1381237.1			Vertebrata_not_Tetrapoda	Perca fluviatilis	CMANEAL	no
KAF1388209.1			Vertebrata_not_Tetrapoda	Perca fluviatilis	MANEAL	no
KAF1396571.1			Tetrapoda_not_Mammalia	Spheniscus humboldti	MANEA	no
KAF1439558.1			Tetrapoda_not_Mammalia	Spheniscus demersus	MANEA	no
KAF1447405.1			Tetrapoda_not_Mammalia	Pygoscelis papua	MANEA	no
KAF1467822.1			Tetrapoda_not_Mammalia	Megadyptes antipodes antipodes	MANEA	no
KAF1491039.1			Tetrapoda_not_Mammalia	Pygoscelis antarcticus	MANEA	no
KAF1505087.1			Tetrapoda_not_Mammalia	Eudyptula novaehollandiae	MANEA	no
KAF1664405.1			Tetrapoda_not_Mammalia	Aptenodytes patagonicus	MANEA	no
KAF2979592.1			Tetrapoda_not_Mammalia	Melospiza melodia maxima	MANEA	no
KAF3692171.1			Vertebrata_not_Tetrapoda	Channa argus	MANEAL	no
KAF3701066.1			Vertebrata_not_Tetrapoda	Channa argus	MANEA	no
KAF3707767.1			Vertebrata_not_Tetrapoda	Channa argus	CMANEAL	no
KAF3831772.1			Mammalia_not_primates	Mirounga leonina	MANEA	no
KAF3833617.1			Vertebrata_not_Tetrapoda	Dissostichus mawsoni	CMANEAL	no
KAF3839373.1			Vertebrata_not_Tetrapoda	Dissostichus mawsoni	MANEAL	no
KAF3845023.1			Vertebrata_not_Tetrapoda	Dissostichus mawsoni	MANEA	no
KAF4021967.1			Mammalia_not_primates	Cervus hanglu yarkandensis	MANEAL	no
KAF4080497.1			Vertebrata_not_Tetrapoda	Ameiurus melas	CMANEAL	no
KAF4083656.1			Vertebrata_not_Tetrapoda	Ameiurus melas	MANEA	no
KAF4100098.1			Vertebrata_not_Tetrapoda	Onychostoma macrolepis	CMANEAL	no
KAF4102045.1			Vertebrata_not_Tetrapoda	Onychostoma macrolepis	MANEA	no
KAF4794661.1			Tetrapoda_not_Mammalia	Turdus rufiventris	MANEA	no
KAF5165131.1			Vertebrata_not_Tetrapoda	Hippoglossus stenolepis	MANEA	no
KAF5899421.1			Vertebrata_not_Tetrapoda	Clarias magur	MANEAL	no
KAF5909141.1			Vertebrata_not_Tetrapoda	Clarias magur	CMANEAL	no
KAF5910314.1			Mammalia_not_primates	Diceros bicornis minor	MANEAL	no
KAF5919881.1			Mammalia_not_primates	Diceros bicornis minor	MANEA	no
KAF6109992.1			Mammalia_not_primates	Phyllostomus discolor	MANEAL	no
KAF6109994.1			Mammalia_not_primates	Phyllostomus discolor	MANEAL	no
KAF6114852.1			Mammalia_not_primates	Phyllostomus discolor	MANEA	no
KAF6341612.1			Mammalia_not_primates	Myotis myotis	MANEA	no
KAF6341613.1			Mammalia_not_primates	Myotis myotis	MANEA	no
KAF6345024.1			Mammalia_not_primates	Rhinolophus ferrumequinum	MANEAL	no
KAF6345025.1			Mammalia_not_primates	Rhinolophus ferrumequinum	MANEAL	no
KAF6363199.1			Mammalia_not_primates	Pipistrellus kuhlii	MANEA	no
KAF6382801.1			Mammalia_not_primates	Pipistrellus kuhlii	MANEAL	no
KAF6444409.1			Mammalia_not_primates	Molossus molossus	MANEAL	no
KAF6462424.1			Mammalia_not_primates	Molossus molossus	MANEA	no
KAF6462425.1			Mammalia_not_primates	Molossus molossus	MANEA	no
KAF6462426.1			Mammalia_not_primates	Molossus molossus	MANEA	no
KAF6506398.1			Mammalia_not_primates	Rousettus aegyptiacus	MANEA	no
KAF6506401.1			Mammalia_not_primates	Rousettus aegyptiacus	MANEAL	no
KAF6715567.1			Vertebrata_not_Tetrapoda	Oryzias melastigma	MANEAL	no
KAF6729826.1			Vertebrata_not_Tetrapoda	Oryzias melastigma	MANEA	no
KAF6730537.1			Vertebrata_not_Tetrapoda	Oryzias melastigma	CMANEAL	no
KAF7235779.1			Tetrapoda_not_Mammalia	Varanus komodoensis	MANEAL	no
KAF7253777.1			Tetrapoda_not_Mammalia	Varanus komodoensis	MANEA	no
KAF7645644.1			Vertebrata_not_Tetrapoda	Lucifuga dentata	CMANEAL	no
KAF7647310.1			Vertebrata_not_Tetrapoda	Lucifuga dentata	MANEAL	no
KAF7661851.1			Vertebrata_not_Tetrapoda	Lucifuga dentata	MANEA	no
KAF7686131.1			Vertebrata_not_Tetrapoda	Silurus meridionalis	CMANEAL	no
KAF7704062.1			Vertebrata_not_Tetrapoda	Silurus meridionalis	MANEA	no
KAF7708706.1			Vertebrata_not_Tetrapoda	Silurus meridionalis	MANEAL	no
KAG0137408.1			Tetrapoda_not_Mammalia	Lamprotornis superbus	MANEA	no
KAG2460469.1			Vertebrata_not_Tetrapoda	Polypterus senegalus	MANEAL	no
KAG5205525.1			Mammalia_not_primates	Ovis aries	MANEA	no
KAG5265082.1			Vertebrata_not_Tetrapoda	Alosa alosa	CMANEAL	no
KAG5271431.1			Vertebrata_not_Tetrapoda	Alosa alosa	MANEAL	no
KAG5285212.1			Vertebrata_not_Tetrapoda	Alosa alosa	MANEA	no
KAG5857319.1			Vertebrata_not_Tetrapoda	Anguilla anguilla	MANEA	no
KAG5858036.1			Vertebrata_not_Tetrapoda	Anguilla anguilla	MANEAL	no
KAG5858037.1			Vertebrata_not_Tetrapoda	Anguilla anguilla	MANEAL	no
KAG6928341.1			Tetrapoda_not_Mammalia	Chelydra serpentina	MANEAL	no
KAG6934586.1			Tetrapoda_not_Mammalia	Chelydra serpentina	MANEA	no
KAG7216882.1			Vertebrata_not_Tetrapoda	Caranx melampygus	MANEAL	no
KAG7219505.1			Vertebrata_not_Tetrapoda	Coryphaenoides rupestris	MANEA	no
KAG7224092.1			Vertebrata_not_Tetrapoda	Caranx melampygus	MANEA	no
KAG7224093.1			Vertebrata_not_Tetrapoda	Caranx melampygus	MANEA	yes	divergent
KAG7245275.1			Vertebrata_not_Tetrapoda	Caranx melampygus	CMANEAL	no
KAG7250377.1			Vertebrata_not_Tetrapoda	Coryphaenoides rupestris	MANEAL	no
KAG7261134.1			Vertebrata_not_Tetrapoda	Coryphaenoides rupestris	CMANEAL	no
KAG7267273.1			Vertebrata_not_Tetrapoda	Coryphaenoides rupestris	MANEA	no
KAG7283390.1			Vertebrata_not_Tetrapoda	Coryphaenoides rupestris	MANEAL	yes	divergent
KAG7325744.1			Vertebrata_not_Tetrapoda	Hemibagrus wyckioides	CMANEAL	no
KAG7327973.1			Vertebrata_not_Tetrapoda	Hemibagrus wyckioides	MANEA	no
KAG7336139.1			Vertebrata_not_Tetrapoda	Hemibagrus wyckioides	MANEAL	no
KAG7465813.1			Vertebrata_not_Tetrapoda	Megalops atlanticus	MANEA	no
KAG7469104.1			Vertebrata_not_Tetrapoda	Megalops atlanticus	MANEAL	no
KAG8005015.1			Vertebrata_not_Tetrapoda	Nibea albiflora	CMANEAL	no
KAG8013272.1			Vertebrata_not_Tetrapoda	Nibea albiflora	MANEA	no
KAG8124024.1			Tetrapoda_not_Mammalia	Naja naja	MANEA	no
KAG8444755.1			Tetrapoda_not_Mammalia	Hymenochirus boettgeri	MANEA	no
KAG8451483.1			Tetrapoda_not_Mammalia	Hymenochirus boettgeri	MANEAL	no
KAG8506827.1			Mammalia_not_primates	Galemys pyrenaicus	MANEAL	no
KAG8522111.1			Mammalia_not_primates	Galemys pyrenaicus	MANEA	no
KAG8582257.1			Tetrapoda_not_Mammalia	Engystomops pustulosus	MANEA	no
KAG8588282.1			Tetrapoda_not_Mammalia	Engystomops pustulosus	MANEAL	no
KAG9268920.1			Vertebrata_not_Tetrapoda	Astyanax mexicanus	MANEA	no
KAG9276452.1			Vertebrata_not_Tetrapoda	Astyanax mexicanus	MANEAL	no
KAG9278904.1			Vertebrata_not_Tetrapoda	Astyanax mexicanus	CMANEAL	no
KAG9331292.1			Vertebrata_not_Tetrapoda	Albula glossodonta	MANEAL	no
KAG9336147.1			Vertebrata_not_Tetrapoda	Albula glossodonta	MANEA	no
KAG9492904.1			Tetrapoda_not_Mammalia	Eleutherodactylus coqui	MANEAL	no
KAG9493266.1			Tetrapoda_not_Mammalia	Eleutherodactylus coqui	MANEA	no
KAH0503125.1			Mammalia_not_primates	Microtus ochrogaster	MANEAL	no
KAH0521689.1			Mammalia_not_primates	Microtus ochrogaster	MANEA	no
KAH0622157.1			Tetrapoda_not_Mammalia	Phrynosoma platyrhinos	MANEA	no
KAH8017455.1			Tetrapoda_not_Mammalia	Sphaerodactylus townsendi	MANEA	no
KFM05185.1			Tetrapoda_not_Mammalia	Aptenodytes forsteri	MANEA	no
KFO05532.1			Tetrapoda_not_Mammalia	Balearica regulorum gibbericeps	MANEAL	no
KFO12033.1			Tetrapoda_not_Mammalia	Balearica regulorum gibbericeps	MANEA	no
KFO32497.1			Mammalia_not_primates	Fukomys damarensis	MANEAL	no
KFO38579.1			Mammalia_not_primates	Fukomys damarensis	MANEAL	no
KFO62257.1			Tetrapoda_not_Mammalia	Corvus brachyrhynchos	MANEA	no
KFO75159.1			Tetrapoda_not_Mammalia	Cuculus canorus	MANEA	no
KFO90662.1			Tetrapoda_not_Mammalia	Buceros rhinoceros silvestris	MANEA	no
KFP06703.1			Tetrapoda_not_Mammalia	Calypte anna	MANEA	no
KFP11300.1			Tetrapoda_not_Mammalia	Egretta garzetta	MANEA	no
KFP24185.1			Tetrapoda_not_Mammalia	Colius striatus	MANEA	no
KFP38236.1			Tetrapoda_not_Mammalia	Chlamydotis macqueenii	MANEA	no
KFP47058.1			Tetrapoda_not_Mammalia	Cathartes aura	MANEAL	no
KFP58719.1			Tetrapoda_not_Mammalia	Cathartes aura	MANEA	no
KFP59621.1			Tetrapoda_not_Mammalia	Cariama cristata	MANEA	no
KFP75367.1			Tetrapoda_not_Mammalia	Acanthisitta chloris	MANEA	no
KFP86996.1			Tetrapoda_not_Mammalia	Apaloderma vittatum	MANEA	no
KFP94537.1			Tetrapoda_not_Mammalia	Haliaeetus albicilla	MANEA	no
KFQ12898.1			Tetrapoda_not_Mammalia	Leptosomus discolor	MANEA	no
KFQ21377.1			Tetrapoda_not_Mammalia	Merops nubicus	MANEA	no
KFQ37611.1			Tetrapoda_not_Mammalia	Mesitornis unicolor	MANEA	no
KFQ45512.1			Tetrapoda_not_Mammalia	Nestor notabilis	MANEA	no
KFQ49424.1			Tetrapoda_not_Mammalia	Pelecanus crispus	MANEA	no
KFQ70322.1			Tetrapoda_not_Mammalia	Phaethon lepturus	MANEA	no
KFQ74661.1			Tetrapoda_not_Mammalia	Phoenicopterus ruber ruber	MANEA	no
KFQ76540.1			Tetrapoda_not_Mammalia	Phoenicopterus ruber ruber	MANEAL	no
KFR04359.1			Tetrapoda_not_Mammalia	Opisthocomus hoazin	MANEA	no
KFR09308.1			Tetrapoda_not_Mammalia	Nipponia nippon	MANEA	no
KFU96127.1			Tetrapoda_not_Mammalia	Chaetura pelagica	MANEA	no
KFU98245.1			Tetrapoda_not_Mammalia	Pterocles gutturalis	MANEA	no
KFV17254.1			Tetrapoda_not_Mammalia	Tauraco erythrolophus	MANEA	no
KFV43110.1			Tetrapoda_not_Mammalia	Gavia stellata	MANEA	no
KFV56894.1			Tetrapoda_not_Mammalia	Tyto alba	MANEA	no
KFV65500.1			Tetrapoda_not_Mammalia	Dryobates pubescens	MANEA	no
KFV75009.1			Tetrapoda_not_Mammalia	Dryobates pubescens	MANEAL	no
KFV85093.1			Tetrapoda_not_Mammalia	Struthio camelus australis	MANEA	no
KFV96291.1			Tetrapoda_not_Mammalia	Eurypyga helias	MANEA	no
KFW01533.1			Tetrapoda_not_Mammalia	Fulmarus glacialis	MANEA	no
KFW64405.1			Tetrapoda_not_Mammalia	Pygoscelis adeliae	MANEA	no
KFW87687.1			Tetrapoda_not_Mammalia	Manacus vitellinus	MANEA	no
KFW92311.1			Tetrapoda_not_Mammalia	Phalacrocorax carbo	MANEA	no
KFZ51578.1			Tetrapoda_not_Mammalia	Antrostomus carolinensis	MANEA	no
KFZ52676.1			Tetrapoda_not_Mammalia	Podiceps cristatus	MANEA	no
KGL75076.1			Tetrapoda_not_Mammalia	Tinamus guttatus	MANEA	no
KGL96469.1			Tetrapoda_not_Mammalia	Charadrius vociferus	MANEA	no
KPP58619.1			Vertebrata_not_Tetrapoda	Scleropages formosus	MANEA	no
KQK82688.1			Tetrapoda_not_Mammalia	Amazona aestiva	MANEA	no
KTF73790.1			Vertebrata_not_Tetrapoda	Cyprinus carpio	CMANEAL	no
KYO35609.1			Tetrapoda_not_Mammalia	Alligator mississippiensis	MANEAL	no
KYO40066.1			Tetrapoda_not_Mammalia	Alligator mississippiensis	MANEA	no
LP00005_Pigoraptor_vietnamica.2021.	LP00005	Filasterea	Filasterea			no
LP00005_Pigoraptor_vietnamica.3515.	LP00005	Filasterea	Filasterea			no
LP00005_Pigoraptor_vietnamica.7602.	LP00005	Filasterea	Filasterea			no
LP00006_Pigoraptor_chileana.11991.	LP00006	Filasterea	Filasterea			yes	contamination
LP00006_Pigoraptor_chileana.5719.	LP00006	Filasterea	Filasterea			no
LP00007_Ministeria_vibrans.9025.	LP00007	Filasterea	Filasterea			no
LP00009_Tunicaraptor_unikontum.26456.	LP00009	Tunicaraptor	Tunicaraptor			no
LP00014_Corallochytrium_limacisporum_I.5172.	LP00014	Pluriformea	Pluriformea			no
LP00016_Daphnia_magna.395.	LP00016	Bilateria	Bilateria			no
LP00017_Cryptotermes_secundus.11038.	LP00017	Bilateria	Bilateria			no
LP00018_Pediculus_humanus.5667.	LP00018	Bilateria	Bilateria			no
LP00019_Eptatretus_burgeri.15342.	LP00019	Bilateria	Agnatha		ancestral vertebrate MANEA	no
LP00020_Branchiostoma_belcheri.28295.	LP00020	Bilateria	Chordata_not_Vertebrata			no
LP00021_Xiphophorus_maculatus.21843.	LP00021	Bilateria	Vertebrata_not_Tetrapoda		MANEAL	no
LP00021_Xiphophorus_maculatus.23375.	LP00021	Bilateria	Vertebrata_not_Tetrapoda		MANEA	no
LP00021_Xiphophorus_maculatus.30452.	LP00021	Bilateria	Vertebrata_not_Tetrapoda		CMANEAL	no
LP00022_Oryzias_latipes.22610.	LP00022	Bilateria	Vertebrata_not_Tetrapoda		MANEAL	no
LP00022_Oryzias_latipes.30588.	LP00022	Bilateria	Vertebrata_not_Tetrapoda		MANEAL	no
LP00022_Oryzias_latipes.5933.	LP00022	Bilateria	Vertebrata_not_Tetrapoda		CMANEAL	no
LP00022_Oryzias_latipes.6773.	LP00022	Bilateria	Vertebrata_not_Tetrapoda		MANEA	no
LP00023_Oreochromis_niloticus.24746.	LP00023	Bilateria	Vertebrata_not_Tetrapoda		MANEA	no
LP00023_Oreochromis_niloticus.3932.	LP00023	Bilateria	Vertebrata_not_Tetrapoda		MANEAL	no
LP00023_Oreochromis_niloticus.70682.	LP00023	Bilateria	Vertebrata_not_Tetrapoda		CMANEAL	no
LP00024_Rhinatrema_bivittatum.43407.	LP00024	Bilateria	Tetrapoda_not_Mammalia		MANEAL	no
LP00024_Rhinatrema_bivittatum.47031.	LP00024	Bilateria	Tetrapoda_not_Mammalia		MANEA	no
LP00024_Rhinatrema_bivittatum.47032.	LP00024	Bilateria	Tetrapoda_not_Mammalia		MANEA	no
LP00024_Rhinatrema_bivittatum.47033.	LP00024	Bilateria	Tetrapoda_not_Mammalia		MANEA	no
LP00024_Rhinatrema_bivittatum.47034.	LP00024	Bilateria	Tetrapoda_not_Mammalia		MANEA	no
LP00024_Rhinatrema_bivittatum.47035.	LP00024	Bilateria	Tetrapoda_not_Mammalia		MANEA	no
LP00025_Struthio_camelus.3553.	LP00025	Bilateria	Tetrapoda_not_Mammalia		MANEA	no
LP00026_Scyliorhinus_torazame.10368.	LP00026	Bilateria	Vertebrata_not_Tetrapoda		MANEA	no
LP00026_Scyliorhinus_torazame.16688.	LP00026	Bilateria	Vertebrata_not_Tetrapoda		MANEAL	no
LP00027_Chiloscyllium_punctatum.12833.	LP00027	Bilateria	Vertebrata_not_Tetrapoda		MANEAL	no
LP00027_Chiloscyllium_punctatum.5868.	LP00027	Bilateria	Vertebrata_not_Tetrapoda		MANEA	no
LP00028_Rhincodon_typus.13088.	LP00028	Bilateria	Vertebrata_not_Tetrapoda		MANEA	no
LP00028_Rhincodon_typus.5833.	LP00028	Bilateria	Vertebrata_not_Tetrapoda		MANEAL	no
LP00029_Okamejei_kanojei.49524.	LP00029	Bilateria	Vertebrata_not_Tetrapoda		MANEA	no
LP00029_Okamejei_kanojei.62228.	LP00029	Bilateria	Vertebrata_not_Tetrapoda		MANEAL	no
LP00029_Okamejei_kanojei.62229.	LP00029	Bilateria	Vertebrata_not_Tetrapoda		MANEAL	no
LP00031_Anthopleura_elegantissima.10504.	LP00031	Cnidaria	Cnidaria			no
LP00037_Anthopleura_buddemeieri.15900.	LP00037	Cnidaria	Cnidaria			no
LP00037_Anthopleura_buddemeieri.6965.	LP00037	Cnidaria	Cnidaria			yes	divergent
LP00038_Aulactinia_veratra.38140.	LP00038	Cnidaria	Cnidaria			no
LP00038_Aulactinia_veratra.38141.	LP00038	Cnidaria	Cnidaria			no
LP00039_Exaiptasia_diaphana.13843.	LP00039	Cnidaria	Cnidaria			no
LP00039_Exaiptasia_diaphana.48278.	LP00039	Cnidaria	Cnidaria			no
LP00040_Telmatactis_sp.15946.	LP00040	Cnidaria	Cnidaria			no
LP00040_Telmatactis_sp.40154.	LP00040	Cnidaria	Cnidaria			no
LP00043_Nemanthus_annamensis.57.	LP00043	Cnidaria	Cnidaria			no
LP00044_Clavularia_sp.155146.	LP00044	Cnidaria	Cnidaria			no
LP00044_Clavularia_sp.161810.	LP00044	Cnidaria	Cnidaria			no
LP00044_Clavularia_sp.5465.	LP00044	Cnidaria	Cnidaria			yes	contamination
LP00044_Clavularia_sp.93387.	LP00044	Cnidaria	Cnidaria			yes	contamination
LP00044_Clavularia_sp.93390.	LP00044	Cnidaria	Cnidaria			yes	contamination
LP00045_Gorgonia_ventalina.7468.	LP00045	Cnidaria	Cnidaria			no
LP00046_Xenia_KK2018.11403.	LP00046	Cnidaria	Cnidaria			no
LP00046_Xenia_KK2018.11410.	LP00046	Cnidaria	Cnidaria			no
LP00046_Xenia_KK2018.11412.	LP00046	Cnidaria	Cnidaria			no
LP00047_Renilla_muelleri.11907.	LP00047	Cnidaria	Cnidaria			no
LP00048_Acropora_digitifera.13763.	LP00048	Cnidaria	Cnidaria			no
LP00049_Acropora_millepora.14166.	LP00049	Cnidaria	Cnidaria			no
LP00050_Acropora_tenuis.29217.	LP00050	Cnidaria	Cnidaria			no
LP00054_Astreopora_sp.6683.	LP00054	Cnidaria	Cnidaria			no
LP00055_Astreopora_expansa.24867.	LP00055	Cnidaria	Cnidaria			no
LP00055_Astreopora_expansa.24868.	LP00055	Cnidaria	Cnidaria			no
LP00056_Dendrophylia_assembly.31942.	LP00056	Cnidaria	Cnidaria			no
LP00057_Eguchipsammia_fistula.18499.	LP00057	Cnidaria	Cnidaria			no
LP00057_Eguchipsammia_fistula.6626.	LP00057	Cnidaria	Cnidaria			no
LP00059_Galaxea_fascicularis.5315.	LP00059	Cnidaria	Cnidaria			no
LP00061_Galaxea_astreata.8269.	LP00061	Cnidaria	Cnidaria			no
LP00063_Lobactis_scutaria.18859.	LP00063	Cnidaria	Cnidaria			no
LP00064_Lobactis_sp.33724.	LP00064	Cnidaria	Cnidaria			no
LP00065_Herpolitha_limax.23031.	LP00065	Cnidaria	Cnidaria			no
LP00066_Lobophyllia_radians.7877.	LP00066	Cnidaria	Cnidaria			no
LP00066_Lobophyllia_radians.7878.	LP00066	Cnidaria	Cnidaria			no
LP00067_Goniastrea_aspera.5422.	LP00067	Cnidaria	Cnidaria			no
LP00069_Goniastrea_retiformis.1781.	LP00069	Cnidaria	Cnidaria			no
LP00071_Orbicella_faveolata.30504.	LP00071	Cnidaria	Cnidaria			no
LP00072_Platygyra_carnosa.14113.	LP00072	Cnidaria	Cnidaria			yes	contamination
LP00072_Platygyra_carnosa.18458.	LP00072	Cnidaria	Cnidaria			yes	contamination
LP00072_Platygyra_carnosa.33236.	LP00072	Cnidaria	Cnidaria			no
LP00073_Platygyra_sinensis.40029.	LP00073	Cnidaria	Cnidaria			no
LP00073_Platygyra_sinensis.8395.	LP00073	Cnidaria	Cnidaria			no
LP00074_Montastraea_cavernosa.1773.	LP00074	Cnidaria	Cnidaria			no
LP00074_Montastraea_cavernosa.8075.	LP00074	Cnidaria	Cnidaria			yes	contamination
LP00074_Montastraea_cavernosa.9637.	LP00074	Cnidaria	Cnidaria			no
LP00075_Favia_sp.9146.	LP00075	Cnidaria	Cnidaria			no
LP00076_Pseudodiploria_strigosa.18842.	LP00076	Cnidaria	Cnidaria			no
LP00076_Pseudodiploria_strigosa.18843.	LP00076	Cnidaria	Cnidaria			no
LP00077_Oulastrea_crispata.23671.	LP00077	Cnidaria	Cnidaria			no
LP00078_Plesiastrea_versipora.14890.	LP00078	Cnidaria	Cnidaria			no
LP00079_Madracis_auretenra.32863.	LP00079	Cnidaria	Cnidaria			no
LP00080_Pocillopora_damicornis.16228.	LP00080	Cnidaria	Cnidaria			no
LP00082_Seriatopora_hystrix.24369.	LP00082	Cnidaria	Cnidaria			no
LP00083_Seriatopora_sp.15726.	LP00083	Cnidaria	Cnidaria			no
LP00084_Stylophora_pistillata.13871.	LP00084	Cnidaria	Cnidaria			no
LP00085_Goniopora_columna.3609.	LP00085	Cnidaria	Cnidaria			no
LP00086_Porites_australiensis.11874.	LP00086	Cnidaria	Cnidaria			no
LP00087_Porites_lutea.20537.	LP00087	Cnidaria	Cnidaria			no
LP00088_Pachyseris_speciosa.7648.	LP00088	Cnidaria	Cnidaria			no
LP00088_Pachyseris_speciosa.7649.	LP00088	Cnidaria	Cnidaria			no
LP00089_Siderastrea_siderea.17132.	LP00089	Cnidaria	Cnidaria			no
LP00090_Morbakka_virulenta.13377.	LP00090	Cnidaria	Cnidaria			no
LP00091_Copula_sivickisi.11953.	LP00091	Cnidaria	Cnidaria			no
LP00091_Copula_sivickisi.45628.	LP00091	Cnidaria	Cnidaria			no
LP00091_Copula_sivickisi.45629.	LP00091	Cnidaria	Cnidaria			no
LP00092_Tripedalia_cystophora.40644.	LP00092	Cnidaria	Cnidaria			no
LP00093_Chironex_yamaguchii.19980.	LP00093	Cnidaria	Cnidaria			no
LP00093_Chironex_yamaguchii.19981.	LP00093	Cnidaria	Cnidaria			no
LP00094_Hydractinia_echinata.42133.	LP00094	Cnidaria	Cnidaria			no
LP00095_Hydra_vulgaris.13058.	LP00095	Cnidaria	Cnidaria			no
LP00096_Porpita_porpita.4022.	LP00096	Cnidaria	Cnidaria			no
LP00097_Velella_velella.162576.	LP00097	Cnidaria	Cnidaria			no
LP00097_Velella_velella.31679.	LP00097	Cnidaria	Cnidaria			yes	contamination
LP00097_Velella_velella.40895.	LP00097	Cnidaria	Cnidaria			yes	contamination
LP00097_Velella_velella.48735.	LP00097	Cnidaria	Cnidaria			yes	contamination
LP00098_Physalia_physalis.5408.	LP00098	Cnidaria	Cnidaria			no
LP00098_Physalia_physalis.5409.	LP00098	Cnidaria	Cnidaria			no
LP00099_Nemopilema_nomuraii.22553.	LP00099	Cnidaria	Cnidaria			no
LP00114_Turbinaria_mesenterina.10280.	LP00114	Cnidaria	Cnidaria			no
LP00117_Stichopus_japonicus.9529.	LP00117	Bilateria	Deuterostomia_not_Chordata			no
LP00118_Ptychodera_flava.14885.	LP00118	Bilateria	Deuterostomia_not_Chordata			no
LP00119_Saccoglossus_kowalevskii.18927.	LP00119	Bilateria	Deuterostomia_not_Chordata			no
LP00120_Mizuhopecten_yessoensis.9320.	LP00120	Bilateria	Bilateria			no
LP00122_Trichinella_spiralis.2860.	LP00122	Bilateria	Bilateria			no
LP00123_Strongyloides_ratti.9636.	LP00123	Bilateria	Bilateria			yes	contamination
LP00124_Hoilungia_hongkongensis.8987.	LP00124	Placozoa	Placozoa			no
LP00125_Macrostomum_lignano.10281.	LP00125	Bilateria	Bilateria			no
LP00125_Macrostomum_lignano.39943.	LP00125	Bilateria	Bilateria			yes	divergent
LP00126_Leucosolenia_complicata.20404.	LP00126	Calcarea	Calcarea			no
LP00127_Cymbastela_concentrica.47938.	LP00127	Demospongiae	Demospongiae			yes	contamination
LP00127_Cymbastela_concentrica.51319.	LP00127	Demospongiae	Demospongiae			yes	contamination
LP00127_Cymbastela_concentrica.7334.	LP00127	Demospongiae	Demospongiae			yes	contamination
LP00127_Cymbastela_concentrica.88883.	LP00127	Demospongiae	Demospongiae			no
LP00129_Crella_elegans.23159.	LP00129	Demospongiae	Demospongiae			no
LP00130_Tedania_anhelens.42664.	LP00130	Demospongiae	Demospongiae			no
LP00131_Scopalina_sp.10418.	LP00131	Demospongiae	Demospongiae			no
LP00132_Stylissa_carteri.25379.	LP00132	Demospongiae	Demospongiae			no
LP00132_Stylissa_carteri.25383.	LP00132	Demospongiae	Demospongiae			no
LP00134_Spongilla_lacustris.4841.	LP00134	Demospongiae	Demospongiae			no
LP00135_Tethya_wilhelma.41055.	LP00135	Demospongiae	Demospongiae			no
LP00135_Tethya_wilhelma.41056.	LP00135	Demospongiae	Demospongiae			no
LP00136_Euplectella_aspergillum.8606.	LP00136	Hexactinellida	Hexactinellida			no
LP00137_Aphrocallistes_vastus.3249.	LP00137	Hexactinellida	Hexactinellida			no
LP00138_Oscarella_carmela.16938.	LP00138	Homoscleromorpha	Homoscleromorpha			no
LP00138_Oscarella_carmela.16939.	LP00138	Homoscleromorpha	Homoscleromorpha			no
LP00138_Oscarella_carmela.43238.	LP00138	Homoscleromorpha	Homoscleromorpha			no
LP00143_Halichondria_panicea.22174.	LP00143	Demospongiae	Demospongiae			no
LP00143_Halichondria_panicea.30606.	LP00143	Demospongiae	Demospongiae			no
LP00143_Halichondria_panicea.30607.	LP00143	Demospongiae	Demospongiae			no
LP00143_Halichondria_panicea.30608.	LP00143	Demospongiae	Demospongiae			no
LP00143_Halichondria_panicea.30609.	LP00143	Demospongiae	Demospongiae			no
LP00143_Halichondria_panicea.30610.	LP00143	Demospongiae	Demospongiae			no
LP00144_Actinia_tenebrosa.36903.	LP00144	Cnidaria	Cnidaria			no
LP00144_Actinia_tenebrosa.91415.	LP00144	Cnidaria	Cnidaria			no
LP00145_Aurelia_aurita.119412.	LP00145	Cnidaria	Cnidaria			no
LP00145_Aurelia_aurita.176591.	LP00145	Cnidaria	Cnidaria			no
LP00145_Aurelia_aurita.32113.	LP00145	Cnidaria	Cnidaria			no
LP00145_Aurelia_aurita.80001.	LP00145	Cnidaria	Cnidaria			no
LP00145_Aurelia_aurita.80005.	LP00145	Cnidaria	Cnidaria			no
LP00145_Aurelia_aurita.80007.	LP00145	Cnidaria	Cnidaria			no
LP00146_Planoprotostelium_fungivorum.14763.	LP00146	Amoebozoa	Amoebozoa			yes	divergent
LP00146_Planoprotostelium_fungivorum.15775.	LP00146	Amoebozoa	Amoebozoa			yes	divergent
LP00147_Notospermus_geniculatus.20285.	LP00147	Bilateria	Bilateria			no
LP00148_Calliactis_polypus.21941.	LP00148	Cnidaria	Cnidaria			no
LP00148_Calliactis_polypus.56399.	LP00148	Cnidaria	Cnidaria			no
LP00149_Rhinella_marina.10346.	LP00149	Bilateria	Tetrapoda_not_Mammalia		MANEA	no
LP00149_Rhinella_marina.18486.	LP00149	Bilateria	Tetrapoda_not_Mammalia		MANEAL	no
LP00150_Spongia_officinalis.4904.	LP00150	Demospongiae	Demospongiae			yes	contamination
LP00150_Spongia_officinalis.55528.	LP00150	Demospongiae	Demospongiae			yes	contamination
LP00150_Spongia_officinalis.86631.	LP00150	Demospongiae	Demospongiae			no
LP00151_Polypterus_senegalus.14547.	LP00151	Bilateria	Vertebrata_not_Tetrapoda		MANEAL	no
LP00151_Polypterus_senegalus.14550.	LP00151	Bilateria	Vertebrata_not_Tetrapoda		MANEAL	no
LP00151_Polypterus_senegalus.36460.	LP00151	Bilateria	Vertebrata_not_Tetrapoda		MANEA	no
LP00153_Geotrypetes_seraphini.31261.	LP00153	Bilateria	Tetrapoda_not_Mammalia		MANEA	no
LP00154_Pleurodeles_waltl.26684.	LP00154	Bilateria	Tetrapoda_not_Mammalia		MANEA	no
LP00154_Pleurodeles_waltl.27816.	LP00154	Bilateria	Tetrapoda_not_Mammalia		MANEAL	no
LP00155_Proteus_anguinus.812.	LP00155	Bilateria	Tetrapoda_not_Mammalia		MANEA	no
LP00156_Protopterus_aethiopicus.22483.	LP00156	Bilateria	Vertebrata_not_Tetrapoda		MANEA	no
LP00157_Raja_clavata.4450.	LP00157	Bilateria	Vertebrata_not_Tetrapoda		MANEA	no
LP00158_Scyliorhinus_canicula.40932.	LP00158	Bilateria	Vertebrata_not_Tetrapoda		MANEA	no
LP00159_Siren_lacertina.6326.	LP00159	Bilateria	Tetrapoda_not_Mammalia		MANEA	no
LP00160_Tarentola_mauritanica.80876.	LP00160	Bilateria	Tetrapoda_not_Mammalia		MANEA	no
LP00161_Typhlonectes_compressicauda.21699.	LP00161	Bilateria	Tetrapoda_not_Mammalia		MANEA	no
LP00161_Typhlonectes_compressicauda.21700.	LP00161	Bilateria	Tetrapoda_not_Mammalia		MANEA	no
LP00161_Typhlonectes_compressicauda.5055.	LP00161	Bilateria	Tetrapoda_not_Mammalia		MANEAL	no
LP00163_Chondrilla_nucula.4076.	LP00163	Demospongiae	Demospongiae			yes	contamination
LP00164_Corticium_candelabrum.45711.	LP00164	Homoscleromorpha	Homoscleromorpha			no
LP00165_Ircinia_fasciculata.18289.	LP00165	Demospongiae	Demospongiae			no
LP00166_Petrosia_ficiformis.3093.	LP00166	Demospongiae	Demospongiae			no
LP00167_Pseudospongosorites_suberitoides.5856.	LP00167	Demospongiae	Demospongiae			no
LP00168_Lepisosteus_oculatus.20968.	LP00168	Bilateria	Vertebrata_not_Tetrapoda		MANEA	no
LP00168_Lepisosteus_oculatus.3957.	LP00168	Bilateria	Vertebrata_not_Tetrapoda		MANEAL	no
LP00170_Hyalonema_populiferum.21954.	LP00170	Hexactinellida	Hexactinellida			yes	contamination
LP00171_Kirkpatrickia_variolosa.22543.	LP00171	Demospongiae	Demospongiae			no
LP00172_Latrunculia_apicalis.24029.	LP00172	Demospongiae	Demospongiae			no
LP00172_Latrunculia_apicalis.24031.	LP00172	Demospongiae	Demospongiae			no
LP00173_Rossella_fibulata.5242.	LP00173	Hexactinellida	Hexactinellida			no
LP00174_Sympagella_nux.7866.	LP00174	Hexactinellida	Hexactinellida			no
LP00174_Sympagella_nux.7867.	LP00174	Hexactinellida	Hexactinellida			no
LP00179_Phallusia_mammillata.4663.	LP00179	Bilateria	Chordata_not_Vertebrata			no
LP00180_Biomphalaria_glabrata.23761.	LP00180	Bilateria	Bilateria			no
LP00180_Biomphalaria_glabrata.23762.	LP00180	Bilateria	Bilateria			no
LP00180_Biomphalaria_glabrata.23763.	LP00180	Bilateria	Bilateria			no
LP00180_Biomphalaria_glabrata.23764.	LP00180	Bilateria	Bilateria			no
LP00180_Biomphalaria_glabrata.23765.	LP00180	Bilateria	Bilateria			no
LP00180_Biomphalaria_glabrata.23766.	LP00180	Bilateria	Bilateria			no
LP00180_Biomphalaria_glabrata.23767.	LP00180	Bilateria	Bilateria			no
LP00180_Biomphalaria_glabrata.23768.	LP00180	Bilateria	Bilateria			no
MBN3275081.1			Vertebrata_not_Tetrapoda	Polyodon spathula	MANEAL	no
MBN3282648.1			Vertebrata_not_Tetrapoda	Polyodon spathula	MANEA	no
MBN3310909.1			Vertebrata_not_Tetrapoda	Amia calva	MANEAL	no
MBN3313344.1			Vertebrata_not_Tetrapoda	Atractosteus spatula	MANEA	no
MBN3315047.1			Vertebrata_not_Tetrapoda	Atractosteus spatula	MANEAL	no
MBW03129.1			Mammalia_not_primates	Eschrichtius robustus	MANEAL	no
MBW04740.1			Mammalia_not_primates	Eschrichtius robustus	MANEA	no
MBZ3870434.1			Mammalia_not_primates	Neosciurus carolinensis	MANEAL	no
MBZ3872835.1			Mammalia_not_primates	Neosciurus carolinensis	MANEA	no
MBZ3874994.1			Mammalia_not_primates	Neosciurus carolinensis	MANEAL	yes	divergent
MXQ88674.1			Mammalia_not_primates	Bos mutus	MANEA	no
NP_001004566.2			Vertebrata_not_Tetrapoda	Danio rerio	MANEA	no
NP_001007574.1			Mammalia_not_primates	Mus musculus	MANEAL	no
NP_001026910.1			primates	Homo sapiens	MANEAL	no
NP_001038579.1			Vertebrata_not_Tetrapoda	Danio rerio	CMANEAL	no
NP_001086682.1			Tetrapoda_not_Mammalia	Xenopus laevis	MANEA	no
NP_001095575.1			Mammalia_not_primates	Bos taurus	MANEAL	no
NP_001096378.1			Tetrapoda_not_Mammalia	Xenopus tropicalis	MANEAL	no
NP_001106954.1			primates	Homo sapiens	MANEAL	no
NP_001127260.1			primates	Pongo abelii	MANEA	no
NP_001193654.1			Mammalia_not_primates	Bos taurus	MANEA	no
NP_001230911.1			Mammalia_not_primates	Cricetulus griseus	MANEA	no
NP_078917.2			primates	Homo sapiens	MANEA	no
NP_542963.2			Mammalia_not_primates	Rattus norvegicus	MANEA	no
NP_689709.1			primates	Homo sapiens	MANEAL	no
NP_766453.2			Mammalia_not_primates	Mus musculus	MANEA	no
NWH22175.1			Tetrapoda_not_Mammalia	Grus americana	MANEA	no
NWH23770.1			Tetrapoda_not_Mammalia	Grus americana	MANEAL	no
NWH33985.1			Tetrapoda_not_Mammalia	Chloropsis hardwickii	MANEA	no
NWH57298.1			Tetrapoda_not_Mammalia	Geococcyx californianus	MANEA	no
NWH74864.1			Tetrapoda_not_Mammalia	Piaya cayana	MANEA	no
NWH84601.1			Tetrapoda_not_Mammalia	Aegithalos caudatus	MANEA	no
NWI19714.1			Tetrapoda_not_Mammalia	Crypturellus soui	MANEA	no
NWI45411.1			Tetrapoda_not_Mammalia	Picathartes gymnocephalus	MANEA	no
NWI53415.1			Tetrapoda_not_Mammalia	Calyptomena viridis	MANEA	no
NWI84694.1			Tetrapoda_not_Mammalia	Pitta sordida	MANEA	no
NWJ02985.1			Tetrapoda_not_Mammalia	Crypturellus undulatus	MANEA	no
NWQ70832.1			Tetrapoda_not_Mammalia	Neopipo cinnamomea	MANEA	no
NWQ73705.1			Tetrapoda_not_Mammalia	Columbina picui	MANEA	no
NWQ93231.1			Tetrapoda_not_Mammalia	Burhinus bistriatus	MANEA	no
NWR03845.1			Tetrapoda_not_Mammalia	Sinosuthora webbiana	MANEA	no
NWR21164.1			Tetrapoda_not_Mammalia	Emberiza fucata	MANEA	no
NWR34941.1			Tetrapoda_not_Mammalia	Tachuris rubrigastra	MANEA	no
NWR46824.1			Tetrapoda_not_Mammalia	Regulus satrapa	MANEA	no
NWR59556.1			Tetrapoda_not_Mammalia	Bucorvus abyssinicus	MANEA	no
NWR71485.1			Tetrapoda_not_Mammalia	Centropus unirufus	MANEA	no
NWR93156.1			Tetrapoda_not_Mammalia	Furnarius figulus	MANEA	no
NWS08085.1			Tetrapoda_not_Mammalia	Motacilla alba	MANEA	no
NWS21007.1			Tetrapoda_not_Mammalia	Pachyramphus minor	MANEA	no
NWS26903.1			Tetrapoda_not_Mammalia	Polioptila caerulea	MANEA	no
NWS49646.1			Tetrapoda_not_Mammalia	Probosciger aterrimus	MANEA	no
NWS56845.1			Tetrapoda_not_Mammalia	Chunga burmeisteri	MANEA	no
NWS70851.1			Tetrapoda_not_Mammalia	Crotophaga sulcirostris	MANEA	no
NWS90212.1			Tetrapoda_not_Mammalia	Toxostoma redivivum	MANEA	no
NWS99535.1			Tetrapoda_not_Mammalia	Mionectes macconnelli	MANEA	no
NWT09204.1			Tetrapoda_not_Mammalia	Vireo altiloquus	MANEA	no
NWT34622.1			Tetrapoda_not_Mammalia	Cardinalis cardinalis	MANEA	no
NWT44821.1			Tetrapoda_not_Mammalia	Chroicocephalus maculipennis	MANEA	no
NWT50145.1			Tetrapoda_not_Mammalia	Erythrocercus mccallii	MANEA	no
NWT66573.1			Tetrapoda_not_Mammalia	Prunella himalayana	MANEA	no
NWT89957.1			Tetrapoda_not_Mammalia	Lanius ludovicianus	MANEA	no
NWU01136.1			Tetrapoda_not_Mammalia	Urocynchramus pylzowi	MANEA	no
NWU06895.1			Tetrapoda_not_Mammalia	Cephalopterus ornatus	MANEA	no
NWU24875.1			Tetrapoda_not_Mammalia	Platysteira castanea	MANEA	no
NWU41226.1			Tetrapoda_not_Mammalia	Hylia prasina	MANEA	no
NWU49481.1			Tetrapoda_not_Mammalia	Dromas ardeola	MANEA	no
NWU61059.1			Tetrapoda_not_Mammalia	Pterocles burchelli	MANEA	no
NWU78994.1			Tetrapoda_not_Mammalia	Onychorhynchus coronatus	MANEA	no
NWU93472.1			Tetrapoda_not_Mammalia	Upupa epops	MANEA	no
NWV03106.1			Tetrapoda_not_Mammalia	Ptilonorhynchus violaceus	MANEA	no
NWV21734.1			Tetrapoda_not_Mammalia	Origma solitaria	MANEA	no
NWV42684.1			Tetrapoda_not_Mammalia	Grantiella picta	MANEA	no
NWV56168.1			Tetrapoda_not_Mammalia	Daphoenositta chrysoptera	MANEA	no
NWV61669.1			Tetrapoda_not_Mammalia	Malurus elegans	MANEA	no
NWV76299.1			Tetrapoda_not_Mammalia	Dasyornis broadbenti	MANEA	no
NWV99925.1			Tetrapoda_not_Mammalia	Machaerirhynchus nigripectus	MANEA	no
NWW09704.1			Tetrapoda_not_Mammalia	Oreocharis arfaki	MANEA	no
NWW27949.1			Tetrapoda_not_Mammalia	Falcunculus frontatus	MANEA	no
NWW50973.1			Tetrapoda_not_Mammalia	Pedionomus torquatus	MANEA	no
NWW64750.1			Tetrapoda_not_Mammalia	Ifrita kowaldi	MANEA	no
NWW70573.1			Tetrapoda_not_Mammalia	Climacteris rufus	MANEA	no
NWW91565.1			Tetrapoda_not_Mammalia	Rhynochetos jubatus	MANEA	no
NWX11076.1			Tetrapoda_not_Mammalia	Caloenas nicobarica	MANEA	no
NWX15131.1			Tetrapoda_not_Mammalia	Aegotheles bennettii	MANEA	no
NWX37655.1			Tetrapoda_not_Mammalia	Notiomystis cincta	MANEA	no
NWX44713.1			Tetrapoda_not_Mammalia	Steatornis caripensis	MANEA	no
NWX64558.1			Tetrapoda_not_Mammalia	Promerops cafer	MANEA	no
NWX70391.1			Tetrapoda_not_Mammalia	Alca torda	MANEA	no
NWX92611.1			Tetrapoda_not_Mammalia	Nothoprocta pentlandii	MANEA	no
NWY24077.1			Tetrapoda_not_Mammalia	Pheucticus melanocephalus	MANEA	no
NWY38761.1			Tetrapoda_not_Mammalia	Sylvia atricapilla	MANEA	no
NWY51654.1			Tetrapoda_not_Mammalia	Chionis minor	MANEA	no
NWY74721.1			Tetrapoda_not_Mammalia	Erithacus rubecula	MANEA	no
NWZ04035.1			Tetrapoda_not_Mammalia	Loxia curvirostra	MANEA	no
NWZ15610.1			Tetrapoda_not_Mammalia	Agelaius phoeniceus	MANEA	no
NWZ19957.1			Tetrapoda_not_Mammalia	Asarcornis scutulata	MANEA	no
NWZ25640.1			Tetrapoda_not_Mammalia	Asarcornis scutulata	MANEAL	no
NWZ45060.1			Tetrapoda_not_Mammalia	Brachypodius atriceps	MANEA	no
NWZ49762.1			Tetrapoda_not_Mammalia	Haliaeetus albicilla	MANEA	no
NWZ65070.1			Tetrapoda_not_Mammalia	Acrocephalus arundinaceus	MANEA	no
NWZ75174.1			Tetrapoda_not_Mammalia	Poecile atricapillus	MANEA	no
NWZ91838.1			Tetrapoda_not_Mammalia	Nesospiza acunhae	MANEA	no
NXA14816.1			Tetrapoda_not_Mammalia	Sapayoa aenigma	MANEA	no
NXA16440.1			Tetrapoda_not_Mammalia	Sapayoa aenigma	MANEA	no
NXA19496.1			Tetrapoda_not_Mammalia	Ibidorhyncha struthersii	MANEA	no
NXA35556.1			Tetrapoda_not_Mammalia	Eudromia elegans	MANEA	no
NXA45327.1			Tetrapoda_not_Mammalia	Nothocercus julius	MANEA	no
NXA50201.1			Tetrapoda_not_Mammalia	Nothocercus julius	MANEAL	no
NXA63964.1			Tetrapoda_not_Mammalia	Mohoua ochrocephala	MANEA	no
NXA81930.1			Tetrapoda_not_Mammalia	Thryothorus ludovicianus	MANEA	no
NXA90351.1			Tetrapoda_not_Mammalia	Melanocharis versteri	MANEA	no
NXB06350.1			Tetrapoda_not_Mammalia	Cnemophilus loriae	MANEA	no
NXB13866.1			Tetrapoda_not_Mammalia	Rhagologus leucostigma	MANEA	no
NXB30088.1			Tetrapoda_not_Mammalia	Eulacestoma nigropectus	MANEA	no
NXB51632.1			Tetrapoda_not_Mammalia	Leucopsar rothschildi	MANEA	no
NXB58009.1			Tetrapoda_not_Mammalia	Struthidea cinerea	MANEA	no
NXB74282.1			Tetrapoda_not_Mammalia	Donacobius atricapilla	MANEA	no
NXB92914.1			Tetrapoda_not_Mammalia	Vidua chalybeata	MANEA	no
NXC04345.1			Tetrapoda_not_Mammalia	Orthonyx spaldingii	MANEA	no
NXC36416.1			Tetrapoda_not_Mammalia	Campylorhamphus procurvoides	MANEA	no
NXC39645.1			Tetrapoda_not_Mammalia	Penelope pileata	MANEA	no
NXC51777.1			Tetrapoda_not_Mammalia	Aleadryas rufinucha	MANEA	no
NXC70849.1			Tetrapoda_not_Mammalia	Anhinga anhinga	MANEA	no
NXC85368.1			Tetrapoda_not_Mammalia	Cercotrichas coryphoeus	MANEA	no
NXC93167.1			Tetrapoda_not_Mammalia	Certhia familiaris	MANEA	no
NXD13092.1			Tetrapoda_not_Mammalia	Nothocercus nigrocapillus	MANEA	no
NXD15996.1			Tetrapoda_not_Mammalia	Nothocercus nigrocapillus	MANEAL	no
NXD20963.1			Tetrapoda_not_Mammalia	Elachura formosa	MANEA	no
NXD34774.1			Tetrapoda_not_Mammalia	Copsychus sechellarum	MANEA	no
NXD61327.1			Tetrapoda_not_Mammalia	Corvus moneduloides	MANEA	no
NXD67012.1			Tetrapoda_not_Mammalia	Eolophus roseicapilla	MANEA	no
NXD82118.1			Tetrapoda_not_Mammalia	Halcyon senegalensis	MANEA	no
NXD90353.1			Tetrapoda_not_Mammalia	Chaetorhynchus papuensis	MANEA	no
NXE16401.1			Tetrapoda_not_Mammalia	Lophotis ruficrista	MANEA	no
NXE28291.1			Tetrapoda_not_Mammalia	Ardeotis kori	MANEA	no
NXE33868.1			Tetrapoda_not_Mammalia	Ptilorrhoa leucosticta	MANEA	no
NXE50750.1			Tetrapoda_not_Mammalia	Casuarius casuarius	MANEA	no
NXE55210.1			Tetrapoda_not_Mammalia	Casuarius casuarius	MANEAL	no
NXE62957.1			Tetrapoda_not_Mammalia	Calcarius ornatus	MANEA	no
NXE72927.1			Tetrapoda_not_Mammalia	Cochlearius cochlearius	MANEA	no
NXE88261.1			Tetrapoda_not_Mammalia	Menura novaehollandiae	MANEA	no
NXF10736.1			Tetrapoda_not_Mammalia	Smithornis capensis	MANEA	no
NXF17234.1			Tetrapoda_not_Mammalia	Rhodinocichla rosea	MANEA	no
NXF37061.1			Tetrapoda_not_Mammalia	Nyctibius bracteatus	MANEA	no
NXF51035.1			Tetrapoda_not_Mammalia	Oceanites oceanicus	MANEA	no
NXF62526.1			Tetrapoda_not_Mammalia	Ciccaba nigrolineata	MANEA	no
NXF71824.1			Tetrapoda_not_Mammalia	Sclerurus mexicanus	MANEA	no
NXF91067.1			Tetrapoda_not_Mammalia	Eubucco bourcierii	MANEA	no
NXF91776.1			Tetrapoda_not_Mammalia	Eubucco bourcierii	MANEAL	no
NXG04427.1			Tetrapoda_not_Mammalia	Sakesphorus luctuosus	MANEA	no
NXG23895.1			Tetrapoda_not_Mammalia	Grallaria varia	MANEA	no
NXG35277.1			Tetrapoda_not_Mammalia	Dromaius novaehollandiae	MANEA	no
NXG37126.1			Tetrapoda_not_Mammalia	Dromaius novaehollandiae	MANEAL	no
NXG46693.1			Tetrapoda_not_Mammalia	Psilopogon haemacephalus	MANEA	no
NXG49527.1			Tetrapoda_not_Mammalia	Psilopogon haemacephalus	MANEAL	no
NXG66499.1			Tetrapoda_not_Mammalia	Hemiprocne comata	MANEA	no
NXG71603.1			Tetrapoda_not_Mammalia	Baryphthengus martii	MANEA	no
NXG90949.1			Tetrapoda_not_Mammalia	Stercorarius parasiticus	MANEA	no
NXH08932.1			Tetrapoda_not_Mammalia	Loxia leucoptera	MANEA	no
NXH22898.1			Tetrapoda_not_Mammalia	Bucco capensis	MANEA	no
NXH25214.1			Tetrapoda_not_Mammalia	Myiagra hebetior	MANEA	no
NXH40382.1			Tetrapoda_not_Mammalia	Dicaeum eximium	MANEA	no
NXH53879.1			Tetrapoda_not_Mammalia	Rhabdornis inornatus	MANEA	no
NXH76285.1			Tetrapoda_not_Mammalia	Oceanodroma tethys	MANEA	no
NXH81884.1			Tetrapoda_not_Mammalia	Edolisoma coerulescens	MANEA	no
NXI01816.1			Tetrapoda_not_Mammalia	Pachycephala philippinensis	MANEA	no
NXI08410.1			Tetrapoda_not_Mammalia	Irena cyanogastra	MANEA	no
NXI28807.1			Tetrapoda_not_Mammalia	Sterrhoptilus dennistouni	MANEA	no
NXI36330.1			Tetrapoda_not_Mammalia	Galbula dea	MANEA	no
NXI48991.1			Tetrapoda_not_Mammalia	Chloroceryle aenea	MANEA	no
NXI61352.1			Tetrapoda_not_Mammalia	Anseranas semipalmata	MANEA	no
NXI65698.1			Tetrapoda_not_Mammalia	Anseranas semipalmata	MANEAL	no
NXI80170.1			Tetrapoda_not_Mammalia	Rhipidura dahli	MANEA	no
NXI91575.1			Tetrapoda_not_Mammalia	Psophia crepitans	MANEA	no
NXI93936.1			Tetrapoda_not_Mammalia	Psophia crepitans	MANEAL	no
NXJ09885.1			Tetrapoda_not_Mammalia	Odontophorus gujanensis	MANEA	no
NXJ11085.1			Tetrapoda_not_Mammalia	Odontophorus gujanensis	MANEAL	no
NXJ18129.1			Tetrapoda_not_Mammalia	Dicrurus megarhynchus	MANEA	no
NXJ31483.1			Tetrapoda_not_Mammalia	Ciconia maguari	MANEA	no
NXJ64359.1			Tetrapoda_not_Mammalia	Rostratula benghalensis	MANEA	no
NXJ67547.1			Tetrapoda_not_Mammalia	Rostratula benghalensis	MANEA	no
NXJ75915.1			Tetrapoda_not_Mammalia	Trogon melanurus	MANEA	no
NXJ93466.1			Tetrapoda_not_Mammalia	Corythaixoides concolor	MANEA	no
NXK05651.1			Tetrapoda_not_Mammalia	Herpetotheres cachinnans	MANEA	no
NXK29211.1			Tetrapoda_not_Mammalia	Arenaria interpres	MANEA	no
NXK30935.1			Tetrapoda_not_Mammalia	Piprites chloris	MANEA	no
NXK44221.1			Tetrapoda_not_Mammalia	Chauna torquata	MANEA	no
NXK50824.1			Tetrapoda_not_Mammalia	Chauna torquata	MANEAL	no
NXK58968.1			Tetrapoda_not_Mammalia	Sylvietta virens	MANEA	no
NXK81378.1			Tetrapoda_not_Mammalia	Amazona guildingii	MANEA	no
NXK94631.1			Tetrapoda_not_Mammalia	Formicarius rufipectus	MANEA	no
NXL02035.1			Tetrapoda_not_Mammalia	Mesembrinibis cayennensis	MANEA	no
NXL16209.1			Tetrapoda_not_Mammalia	Setophaga kirtlandii	MANEA	no
NXL32186.1			Tetrapoda_not_Mammalia	Glaucidium brasilianum	MANEA	no
NXL42050.1			Tetrapoda_not_Mammalia	Podilymbus podiceps	MANEA	no
NXL62220.1			Tetrapoda_not_Mammalia	Chordeiles acutipennis	MANEA	no
NXL75227.1			Tetrapoda_not_Mammalia	Leptocoma aspasia	MANEA	no
NXL89304.1			Tetrapoda_not_Mammalia	Alectura lathami	MANEAL	no
NXL93032.1			Tetrapoda_not_Mammalia	Alectura lathami	MANEA	no
NXM08342.1			Tetrapoda_not_Mammalia	Tyrannus savana	MANEA	no
NXM12040.1			Tetrapoda_not_Mammalia	Ploceus nigricollis	MANEA	no
NXM24907.1			Tetrapoda_not_Mammalia	Oxyruncus cristatus	MANEA	no
NXM37975.1			Tetrapoda_not_Mammalia	Gymnorhina tibicen	MANEA	no
NXM53138.1			Tetrapoda_not_Mammalia	Illadopsis cleaveri	MANEA	no
NXM68052.1			Tetrapoda_not_Mammalia	Serilophus lunatus	MANEA	no
NXM80811.1			Tetrapoda_not_Mammalia	Oenanthe oenanthe	MANEA	no
NXN03551.1			Tetrapoda_not_Mammalia	Sylvia borin	MANEA	no
NXN08294.1			Tetrapoda_not_Mammalia	Indicator maculatus	MANEA	no
NXN09385.1			Tetrapoda_not_Mammalia	Indicator maculatus	MANEAL	no
NXN26182.1			Tetrapoda_not_Mammalia	Nycticryphes semicollaris	MANEA	no
NXN37016.1			Tetrapoda_not_Mammalia	Rhinoptilus africanus	MANEA	no
NXN88680.1			Tetrapoda_not_Mammalia	Bombycilla garrulus	MANEA	no
NXN98148.1			Tetrapoda_not_Mammalia	Rhinopomastus cyanomelas	MANEA	no
NXO07524.1			Tetrapoda_not_Mammalia	Oriolus oriolus	MANEA	no
NXO25518.1			Tetrapoda_not_Mammalia	Cisticola juncidis	MANEA	no
NXO35646.1			Tetrapoda_not_Mammalia	Locustella ochotensis	MANEA	no
NXO47902.1			Tetrapoda_not_Mammalia	Aramus guarauna	MANEAL	no
NXO60381.1			Tetrapoda_not_Mammalia	Aramus guarauna	MANEA	no
NXO68074.1			Tetrapoda_not_Mammalia	Phainopepla nitens	MANEA	no
NXO86426.1			Tetrapoda_not_Mammalia	Sitta europaea	MANEA	no
NXO90788.1			Tetrapoda_not_Mammalia	Certhia brachydactyla	MANEA	no
NXP08342.1			Tetrapoda_not_Mammalia	Thinocorus orbignyianus	MANEA	no
NXP27429.1			Tetrapoda_not_Mammalia	Scytalopus superciliaris	MANEA	no
NXP38298.1			Tetrapoda_not_Mammalia	Leiothrix lutea	MANEA	no
NXP51955.1			Tetrapoda_not_Mammalia	Heliornis fulica	MANEA	no
NXP69565.1			Tetrapoda_not_Mammalia	Ramphastos sulfuratus	MANEA	no
NXP76405.1			Tetrapoda_not_Mammalia	Ramphastos sulfuratus	MANEAL	no
NXP85617.1			Tetrapoda_not_Mammalia	Passerina amoena	MANEA	no
NXQ14668.1			Tetrapoda_not_Mammalia	Peucedramus taeniatus	MANEA	no
NXQ36065.1			Tetrapoda_not_Mammalia	Alaudala cheleensis	MANEA	no
NXQ49057.1			Tetrapoda_not_Mammalia	Catharus fuscescens	MANEA	no
NXQ52592.1			Tetrapoda_not_Mammalia	Anthoscopus minutus	MANEA	no
NXQ65314.1			Tetrapoda_not_Mammalia	Quiscalus mexicanus	MANEA	no
NXQ92582.1			Tetrapoda_not_Mammalia	Nyctibius grandis	MANEA	no
NXR12169.1			Tetrapoda_not_Mammalia	Semnornis frantzii	MANEAL	no
NXR12692.1			Tetrapoda_not_Mammalia	Semnornis frantzii	MANEA	no
NXR17912.1			Tetrapoda_not_Mammalia	Cinclus mexicanus	MANEA	no
NXR32784.1			Tetrapoda_not_Mammalia	Zosterops hypoxanthus	MANEA	no
NXR55126.1			Tetrapoda_not_Mammalia	Hippolais icterina	MANEA	no
NXR67827.1			Tetrapoda_not_Mammalia	Rhadina sibilatrix	MANEA	no
NXR81086.1			Tetrapoda_not_Mammalia	Pycnonotus jocosus	MANEA	no
NXS17387.1			Tetrapoda_not_Mammalia	Mystacornis crossleyi	MANEA	no
NXS25986.1			Tetrapoda_not_Mammalia	Pomatostomus ruficeps	MANEA	no
NXS89929.1			Tetrapoda_not_Mammalia	Erpornis zantholeuca	MANEA	no
NXS94549.1			Tetrapoda_not_Mammalia	Jacana jacana	MANEA	no
NXT08751.1			Tetrapoda_not_Mammalia	Prunella fulvescens	MANEA	no
NXT42673.1			Tetrapoda_not_Mammalia	Pelecanoides urinatrix	MANEA	no
NXT50988.1			Tetrapoda_not_Mammalia	Pluvianellus socialis	MANEA	no
NXT81160.1			Tetrapoda_not_Mammalia	Zapornia atra	MANEA	no
NXU04785.1			Tetrapoda_not_Mammalia	Buphagus erythrorhynchus	MANEA	no
NXU10509.1			Tetrapoda_not_Mammalia	Pardalotus punctatus	MANEA	no
NXU23662.1			Tetrapoda_not_Mammalia	Thalassarche chlororhynchos	MANEAL	no
NXU39108.1			Tetrapoda_not_Mammalia	Drymodes brunneopygia	MANEA	no
NXU58607.1			Tetrapoda_not_Mammalia	Turnix velox	MANEA	no
NXU81468.1			Tetrapoda_not_Mammalia	Oreotrochilus melanogaster	MANEA	no
NXU87220.1			Tetrapoda_not_Mammalia	Xiphorhynchus elegans	MANEA	no
NXV00681.1			Tetrapoda_not_Mammalia	Cettia cetti	MANEA	no
NXV14723.1			Tetrapoda_not_Mammalia	Cepphus grylle	MANEA	no
NXV32938.1			Tetrapoda_not_Mammalia	Rissa tridactyla	MANEA	no
NXV43684.1			Tetrapoda_not_Mammalia	Uria aalge	MANEA	no
NXV74436.1			Tetrapoda_not_Mammalia	Atlantisia rogersi	MANEA	no
NXV86507.1			Tetrapoda_not_Mammalia	Calonectris borealis	MANEA	no
NXW16363.1			Tetrapoda_not_Mammalia	Circaetus pectoralis	MANEA	no
NXW30712.1			Tetrapoda_not_Mammalia	Phaetusa simplex	MANEA	no
NXW75045.1			Tetrapoda_not_Mammalia	Hirundo rustica	MANEA	no
NXW85903.1			Tetrapoda_not_Mammalia	Alopecoenas beccarii	MANEA	no
NXX05320.1			Tetrapoda_not_Mammalia	Larus smithsonianus	MANEA	no
NXX23177.1			Tetrapoda_not_Mammalia	Podargus strigoides	MANEA	no
NXX37312.1			Tetrapoda_not_Mammalia	Nicator chloris	MANEA	no
NXX43934.1			Tetrapoda_not_Mammalia	Tricholaema leucomelas	MANEA	no
NXX49214.1			Tetrapoda_not_Mammalia	Tricholaema leucomelas	MANEAL	no
NXX78160.1			Tetrapoda_not_Mammalia	Urocolius indicus	MANEA	no
NXX92779.1			Tetrapoda_not_Mammalia	Centropus bengalensis	MANEA	no
NXY04297.1			Tetrapoda_not_Mammalia	Pteruthius melanotis	MANEA	no
NXY18667.1			Tetrapoda_not_Mammalia	Atrichornis clamosus	MANEA	no
NXY32176.1			Tetrapoda_not_Mammalia	Pomatorhinus ruficollis	MANEA	no
NXY47932.1			Tetrapoda_not_Mammalia	Ceuthmochares aereus	MANEA	no
NXY59536.1			Tetrapoda_not_Mammalia	Callaeas wilsoni	MANEA	no
NXY69233.1			Tetrapoda_not_Mammalia	Glareola pratincola	MANEA	no
NXY87541.1			Tetrapoda_not_Mammalia	Ceyx cyanopectus	MANEA	no
OBS71702.1			Mammalia_not_primates	Neotoma lepida	MANEA	no
OBS81680.1			Mammalia_not_primates	Neotoma lepida	MANEAL	no
OCT80455.1			Tetrapoda_not_Mammalia	Xenopus laevis	MANEA	no
OPJ73273.1			Tetrapoda_not_Mammalia	Patagioenas fasciata monilis	MANEA	no
OWK01309.1			Mammalia_not_primates	Cervus elaphus hippelaphus	MANEA	no
OWK04931.1			Mammalia_not_primates	Cervus elaphus hippelaphus	MANEAL	no
OWK05542.1			Mammalia_not_primates	Cervus elaphus hippelaphus	MANEAL	no
OXB63712.1			Tetrapoda_not_Mammalia	Callipepla squamata	MANEA	no
OXB66418.1			Tetrapoda_not_Mammalia	Callipepla squamata	MANEAL	no
OXB77865.1			Tetrapoda_not_Mammalia	Colinus virginianus	MANEAL	no
OXB83150.1			Tetrapoda_not_Mammalia	Colinus virginianus	MANEA	no
PIO32230.1			Tetrapoda_not_Mammalia	Lithobates catesbeianus	MANEA	no
PIO35141.1			Tetrapoda_not_Mammalia	Lithobates catesbeianus	MANEAL	no
PKU40086.1			Tetrapoda_not_Mammalia	Limosa lapponica baueri	MANEA	no
PNI52341.1			primates	Pan troglodytes	MANEAL	no
PNI87884.1			primates	Pan troglodytes	MANEA	no
PNJ60260.1			primates	Pongo abelii	MANEA	no
PNJ60261.1			primates	Pongo abelii	MANEA	no
PNJ89887.1			primates	Pongo abelii	MANEAL	no
POI21598.1			Tetrapoda_not_Mammalia	Bambusicola thoracicus	MANEA	no
POI35233.1			Tetrapoda_not_Mammalia	Bambusicola thoracicus	MANEAL	no
PWA16275.1			Vertebrata_not_Tetrapoda	Gambusia affinis	MANEA	no
PWA20633.1			Vertebrata_not_Tetrapoda	Gambusia affinis	MANEAL	no
PWA24124.1			Vertebrata_not_Tetrapoda	Gambusia affinis	CMANEAL	no
RLW12435.1			Tetrapoda_not_Mammalia	Chloebia gouldiae	MANEA	no
RMC13220.1			Tetrapoda_not_Mammalia	Hirundo rustica rustica	MANEA	no
ROJ78738.1			Vertebrata_not_Tetrapoda	Anabarilius grahami	MANEA	no
RVE57406.1			Vertebrata_not_Tetrapoda	Oryzias javanicus	MANEA	no
RVE62972.1			Vertebrata_not_Tetrapoda	Oryzias javanicus	MANEAL	no
RVE66710.1			Vertebrata_not_Tetrapoda	Oryzias javanicus	CMANEAL	no
RXM29714.1			Vertebrata_not_Tetrapoda	Acipenser ruthenus	MANEA	no
RXM29946.1			Vertebrata_not_Tetrapoda	Acipenser ruthenus	MANEAL	no
RXM34046.1			Vertebrata_not_Tetrapoda	Acipenser ruthenus	MANEA	no
RXM37251.1			Vertebrata_not_Tetrapoda	Acipenser ruthenus	MANEAL	no
RXM90597.1			Vertebrata_not_Tetrapoda	Acipenser ruthenus	MANEAL	no
RXM96234.1			Vertebrata_not_Tetrapoda	Acipenser ruthenus	MANEAL	no
RXN07723.1			Vertebrata_not_Tetrapoda	Labeo rohita	CMANEAL	no
RXN08855.1			Vertebrata_not_Tetrapoda	Labeo rohita	MANEA	no
TDH11549.1			Vertebrata_not_Tetrapoda	Perca flavescens	MANEAL	no
TEA39703.1			Mammalia_not_primates	Sousa chinensis	MANEA	no
TFK13299.1			Tetrapoda_not_Mammalia	Platysternon megacephalum	MANEAL	no
TFK14367.1			Tetrapoda_not_Mammalia	Platysternon megacephalum	MANEA	no
TKC41346.1			Mammalia_not_primates	Monodon monoceros	MANEAL	no
TKC47702.1			Mammalia_not_primates	Monodon monoceros	MANEA	no
TKS82358.1			Vertebrata_not_Tetrapoda	Collichthys lucidus	MANEAL	no
TKS86769.1			Vertebrata_not_Tetrapoda	Collichthys lucidus	MANEA	no
TMS10923.1			Vertebrata_not_Tetrapoda	Larimichthys crocea	MANEAL	no
TMS18513.1			Vertebrata_not_Tetrapoda	Larimichthys crocea	CMANEAL	no
TMS21016.1			Vertebrata_not_Tetrapoda	Larimichthys crocea	MANEA	no
TNN28794.1			Vertebrata_not_Tetrapoda	Liparis tanakae	CMANEAL	no
TNN37122.1			Vertebrata_not_Tetrapoda	Liparis tanakae	MANEA	no
TNN47894.1			Vertebrata_not_Tetrapoda	Liparis tanakae	CMANEAL	no
TNN89138.1			Vertebrata_not_Tetrapoda	Liparis tanakae	MANEAL	no
TRY87883.1			Vertebrata_not_Tetrapoda	Danionella translucida	MANEA	no
TRY99011.1			Vertebrata_not_Tetrapoda	Danionella translucida	CMANEAL	no
TRZ24650.1			Tetrapoda_not_Mammalia	Zosterops borbonicus	MANEA	no
TSK28180.1			Vertebrata_not_Tetrapoda	Bagarius yarrelli	CMANEAL	no
TSK34909.1			Vertebrata_not_Tetrapoda	Bagarius yarrelli	MANEAL	no
TSV68156.1			Vertebrata_not_Tetrapoda	Bagarius yarrelli	MANEA	no
TWW65497.1			Vertebrata_not_Tetrapoda	Takifugu flavidus	CMANEAL	no
TWW71933.1			Vertebrata_not_Tetrapoda	Takifugu flavidus	MANEA	no
VCW67539.1			Mammalia_not_primates	Gulo gulo	MANEAL	no
VCX31144.1			Mammalia_not_primates	Gulo gulo	MANEA	no
VFV26662.1			Mammalia_not_primates	Lynx pardinus	MANEAL	no
VFV45058.1			Mammalia_not_primates	Lynx pardinus	MANEA	no
VFV45059.1			Mammalia_not_primates	Lynx pardinus	MANEA	no
VTJ81036.1			Mammalia_not_primates	Marmota monax	MANEA	no
VTJ81037.1			Mammalia_not_primates	Marmota monax	MANEA	no
VTJ81039.1			Mammalia_not_primates	Marmota monax	MANEA	no
XP_001169968.1			primates	Pan troglodytes	MANEAL	no
XP_001170001.1			primates	Pan troglodytes	MANEAL	no
XP_001364714.1			Mammalia_not_primates	Monodelphis domestica	MANEAL	no
XP_001377143.1			Mammalia_not_primates	Monodelphis domestica	MANEA	no
XP_001503870.1			Mammalia_not_primates	Equus caballus	MANEA	no
XP_001506704.2			Mammalia_not_primates	Ornithorhynchus anatinus	MANEA	no
XP_001927419.1			Mammalia_not_primates	Sus scrofa	MANEA	no
XP_002197564.1			Tetrapoda_not_Mammalia	Taeniopygia guttata	MANEA	no
XP_002750670.2			primates	Callithrix jacchus	MANEAL	no
XP_002811069.1			primates	Pongo abelii	MANEAL	no
XP_002929426.1			Mammalia_not_primates	Ailuropoda melanoleuca	MANEA	no
XP_002934916.1			Tetrapoda_not_Mammalia	Xenopus tropicalis	MANEA	no
XP_003204388.1			Tetrapoda_not_Mammalia	Meleagris gallopavo	MANEA	no
XP_003215603.1			Tetrapoda_not_Mammalia	Anolis carolinensis	MANEA	no
XP_003258395.1			primates	Nomascus leucogenys	MANEA	no
XP_003273342.1			primates	Nomascus leucogenys	MANEAL	no
XP_003308035.1			primates	Pan troglodytes	MANEAL	no
XP_003404385.1			Mammalia_not_primates	Loxodonta africana	MANEA	no
XP_003442882.1			Vertebrata_not_Tetrapoda	Oreochromis niloticus	MANEA	no
XP_003450555.1			Vertebrata_not_Tetrapoda	Oreochromis niloticus	MANEAL	no
XP_003455271.1			Vertebrata_not_Tetrapoda	Oreochromis niloticus	CMANEAL	no
XP_003467503.3			Mammalia_not_primates	Cavia porcellus	MANEA	no
XP_003765425.2			Mammalia_not_primates	Sarcophilus harrisii	MANEAL	no
XP_003769347.1			Mammalia_not_primates	Sarcophilus harrisii	MANEA	no
XP_003788201.1			primates	Otolemur garnettii	MANEAL	no
XP_003824424.2			primates	Pan paniscus	MANEA	no
XP_003891669.1			primates	Papio anubis	MANEAL	no
XP_003891670.1			primates	Papio anubis	MANEAL	no
XP_003897974.1			primates	Papio anubis	MANEA	no
XP_003969116.1			Vertebrata_not_Tetrapoda	Takifugu rubripes	CMANEAL	no
XP_003986439.2			Mammalia_not_primates	Felis catus	MANEA	no
XP_004001864.1			Mammalia_not_primates	Ovis aries	MANEAL	no
XP_004011314.2			Mammalia_not_primates	Ovis aries	MANEA	no
XP_004074147.1			Vertebrata_not_Tetrapoda	Oryzias latipes	CMANEAL	no
XP_004078321.1			Vertebrata_not_Tetrapoda	Oryzias latipes	MANEAL	no
XP_004082533.1			Vertebrata_not_Tetrapoda	Oryzias latipes	MANEA	no
XP_004089801.1			primates	Nomascus leucogenys	MANEAL	no
XP_004264853.1			Mammalia_not_primates	Orcinus orca	MANEA	no
XP_004402696.1			Mammalia_not_primates	Odobenus rosmarus divergens	MANEAL	no
XP_004402697.1			Mammalia_not_primates	Odobenus rosmarus divergens	MANEAL	no
XP_004411789.2			Mammalia_not_primates	Odobenus rosmarus divergens	MANEA	no
XP_004422188.1			Mammalia_not_primates	Ceratotherium simum simum	MANEA	no
XP_004426031.1			Mammalia_not_primates	Ceratotherium simum simum	MANEAL	no
XP_004462135.1			Mammalia_not_primates	Dasypus novemcinctus	MANEA	no
XP_004462136.1			Mammalia_not_primates	Dasypus novemcinctus	MANEA	no
XP_004467161.1			Mammalia_not_primates	Dasypus novemcinctus	MANEAL	no
XP_004467163.1			Mammalia_not_primates	Dasypus novemcinctus	MANEAL	no
XP_004540391.1			Vertebrata_not_Tetrapoda	Maylandia zebra	MANEA	no
XP_004551028.2			Vertebrata_not_Tetrapoda	Maylandia zebra	MANEAL	no
XP_004561087.1			Vertebrata_not_Tetrapoda	Maylandia zebra	CMANEAL	no
XP_004580581.1			Mammalia_not_primates	Ochotona princeps	MANEA	no
XP_004591625.1			Mammalia_not_primates	Ochotona princeps	MANEAL	no
XP_004605806.2			Mammalia_not_primates	Sorex araneus	MANEA	no
XP_004614294.1			Mammalia_not_primates	Sorex araneus	MANEAL	no
XP_004628249.1			Mammalia_not_primates	Octodon degus	MANEA	no
XP_004641097.1			Mammalia_not_primates	Octodon degus	MANEAL	no
XP_004641098.1			Mammalia_not_primates	Octodon degus	MANEAL	no
XP_004663709.2			Mammalia_not_primates	Jaculus jaculus	MANEA	no
XP_004673764.1			Mammalia_not_primates	Condylura cristata	MANEA	no
XP_004678872.1			Mammalia_not_primates	Condylura cristata	MANEAL	no
XP_004705011.1			Mammalia_not_primates	Echinops telfairi	MANEAL	no
XP_004710970.1			Mammalia_not_primates	Echinops telfairi	MANEA	no
XP_004767118.1			Mammalia_not_primates	Mustela putorius furo	MANEA	no
XP_004862566.1			Mammalia_not_primates	Heterocephalus glaber	MANEA	no
XP_005000163.1			Mammalia_not_primates	Cavia porcellus	MANEAL	no
XP_005044047.1			Tetrapoda_not_Mammalia	Ficedula albicollis	MANEA	no
XP_005044048.1			Tetrapoda_not_Mammalia	Ficedula albicollis	MANEA	no
XP_005066294.1			Mammalia_not_primates	Mesocricetus auratus	MANEA	no
XP_005145159.1			Tetrapoda_not_Mammalia	Melopsittacus undulatus	MANEA	no
XP_005236948.1			Tetrapoda_not_Mammalia	Falco peregrinus	MANEA	no
XP_005270567.1			primates	Homo sapiens	MANEAL	no
XP_005298403.1			Tetrapoda_not_Mammalia	Chrysemys picta bellii	MANEAL	no
XP_005301206.1			Tetrapoda_not_Mammalia	Chrysemys picta bellii	MANEA	no
XP_005338069.1			Mammalia_not_primates	Ictidomys tridecemlineatus	MANEA	no
XP_005361988.1			Mammalia_not_primates	Microtus ochrogaster	MANEA	no
XP_005377831.1			Mammalia_not_primates	Chinchilla lanigera	MANEA	no
XP_005418390.1			Tetrapoda_not_Mammalia	Geospiza fortis	MANEA	no
XP_005484032.1			Tetrapoda_not_Mammalia	Zonotrichia albicollis	MANEA	no
XP_005501016.1			Tetrapoda_not_Mammalia	Columba livia	MANEA	no
XP_005518273.1			Tetrapoda_not_Mammalia	Pseudopodoces humilis	MANEA	no
XP_005543977.1			primates	Macaca fascicularis	MANEAL	no
XP_005543977.2			primates	Macaca fascicularis	MANEAL	no
XP_005543981.1			primates	Macaca fascicularis	MANEAL	no
XP_005543982.2			primates	Macaca fascicularis	MANEAL	no
XP_005543982.3			primates	Macaca fascicularis	MANEAL	no
XP_005552385.1			primates	Macaca fascicularis	MANEA	no
XP_005627709.1			Mammalia_not_primates	Canis lupus familiaris	MANEA	no
XP_005678735.3			Mammalia_not_primates	Capra hircus	MANEAL	no
XP_005684723.2			Mammalia_not_primates	Capra hircus	MANEA	no
XP_005736174.1			Vertebrata_not_Tetrapoda	Pundamilia nyererei	MANEAL	no
XP_005748914.1			Vertebrata_not_Tetrapoda	Pundamilia nyererei	CMANEAL	no
XP_005796004.2			Vertebrata_not_Tetrapoda	Xiphophorus maculatus	MANEAL	no
XP_005798436.1			Vertebrata_not_Tetrapoda	Xiphophorus maculatus	MANEA	no
XP_005804549.1			Vertebrata_not_Tetrapoda	Xiphophorus maculatus	CMANEAL	no
XP_005871539.1			Mammalia_not_primates	Myotis brandtii	MANEA	no
XP_005893057.1			Mammalia_not_primates	Bos mutus	MANEA	no
XP_005893308.1			Mammalia_not_primates	Bos mutus	MANEAL	no
XP_005937540.2			Vertebrata_not_Tetrapoda	Haplochromis burtoni	CMANEAL	no
XP_006004937.1			Vertebrata_not_Tetrapoda	Latimeria chalumnae	MANEA	no
XP_006004938.1			Vertebrata_not_Tetrapoda	Latimeria chalumnae	MANEA	no
XP_006007193.1			Vertebrata_not_Tetrapoda	Latimeria chalumnae	MANEAL	no
XP_006030158.1			Tetrapoda_not_Mammalia	Alligator sinensis	MANEA	no
XP_006030159.1			Tetrapoda_not_Mammalia	Alligator sinensis	MANEA	no
XP_006039543.1			Tetrapoda_not_Mammalia	Alligator sinensis	MANEAL	no
XP_006103952.1			Mammalia_not_primates	Myotis lucifugus	MANEA	no
XP_006118477.1			Tetrapoda_not_Mammalia	Pelodiscus sinensis	MANEA	no
XP_006134310.1			Tetrapoda_not_Mammalia	Pelodiscus sinensis	MANEAL	no
XP_006156170.1			Mammalia_not_primates	Tupaia chinensis	MANEA	no
XP_006186402.1			Mammalia_not_primates	Camelus ferus	MANEAL	no
XP_006187306.1			Mammalia_not_primates	Camelus ferus	MANEA	no
XP_006200337.1			Mammalia_not_primates	Vicugna pacos	MANEA	no
XP_006263186.2			Tetrapoda_not_Mammalia	Alligator mississippiensis	MANEA	no
XP_006263187.2			Tetrapoda_not_Mammalia	Alligator mississippiensis	MANEA	no
XP_006626290.2			Vertebrata_not_Tetrapoda	Lepisosteus oculatus	MANEA	no
XP_006631319.1			Vertebrata_not_Tetrapoda	Lepisosteus oculatus	MANEAL	no
XP_006727624.1			Mammalia_not_primates	Leptonychotes weddellii	MANEA	no
XP_006739874.1			Mammalia_not_primates	Leptonychotes weddellii	MANEAL	no
XP_006746159.1			Mammalia_not_primates	Leptonychotes weddellii	MANEAL	no
XP_006778303.1			Mammalia_not_primates	Myotis davidii	MANEA	no
XP_006791739.1			Vertebrata_not_Tetrapoda	Neolamprologus brichardi	MANEAL	no
XP_006798483.1			Vertebrata_not_Tetrapoda	Neolamprologus brichardi	MANEA	no
XP_006810333.2			Vertebrata_not_Tetrapoda	Neolamprologus brichardi	CMANEAL	no
XP_006865916.1			Mammalia_not_primates	Chrysochloris asiatica	MANEA	no
XP_006867680.1			Mammalia_not_primates	Chrysochloris asiatica	MANEAL	no
XP_006881269.1			Mammalia_not_primates	Elephantulus edwardii	MANEA	no
XP_006886529.1			Mammalia_not_primates	Elephantulus edwardii	MANEAL	no
XP_006924285.1			Mammalia_not_primates	Pteropus alecto	MANEAL	no
XP_006926354.2			Mammalia_not_primates	Pteropus alecto	MANEA	no
XP_006979305.1			Mammalia_not_primates	Peromyscus maniculatus bairdii	MANEA	no
XP_007060740.1			Tetrapoda_not_Mammalia	Chelonia mydas	MANEAL	no
XP_007084973.1			Mammalia_not_primates	Panthera tigris	MANEA	no
XP_007101591.2			Mammalia_not_primates	Physeter catodon	MANEAL	no
XP_007101592.1			Mammalia_not_primates	Physeter catodon	MANEAL	no
XP_007115425.1			Mammalia_not_primates	Physeter catodon	MANEA	no
XP_007182614.1			Mammalia_not_primates	Balaenoptera acutorostrata scammoni	MANEAL	no
XP_007196035.1			Mammalia_not_primates	Balaenoptera acutorostrata scammoni	MANEA	no
XP_007238740.2			Vertebrata_not_Tetrapoda	Astyanax mexicanus	CMANEAL	no
XP_007249670.2			Vertebrata_not_Tetrapoda	Astyanax mexicanus	MANEAL	no
XP_007436112.1			Tetrapoda_not_Mammalia	Python bivittatus	MANEA	no
XP_007453857.1			Mammalia_not_primates	Lipotes vexillifer	MANEAL	no
XP_007453858.1			Mammalia_not_primates	Lipotes vexillifer	MANEAL	no
XP_007467243.1			Mammalia_not_primates	Lipotes vexillifer	MANEA	no
XP_007523850.1			Mammalia_not_primates	Erinaceus europaeus	MANEA	no
XP_007558478.1			Vertebrata_not_Tetrapoda	Poecilia formosa	CMANEAL	no
XP_007558481.2			Vertebrata_not_Tetrapoda	Poecilia formosa	CMANEAL	no
XP_007576534.1			Vertebrata_not_Tetrapoda	Poecilia formosa	MANEA	no
XP_007641049.1			Mammalia_not_primates	Cricetulus griseus	MANEAL	no
XP_007891112.2			Vertebrata_not_Tetrapoda	Callorhinchus milii	MANEA	no
XP_007891114.2			Vertebrata_not_Tetrapoda	Callorhinchus milii	MANEA	no
XP_007893148.1			Vertebrata_not_Tetrapoda	Callorhinchus milii	MANEAL	no
XP_007940438.1			Mammalia_not_primates	Orycteropus afer afer	MANEA	no
XP_007977532.1			primates	Chlorocebus sabaeus	MANEAL	no
XP_007977533.1			primates	Chlorocebus sabaeus	MANEAL	no
XP_008004840.1			primates	Chlorocebus sabaeus	MANEA	no
XP_008065245.1			primates	Carlito syrichta	MANEA	no
XP_008117987.1			Tetrapoda_not_Mammalia	Anolis carolinensis	MANEA	no
XP_008117992.1			Tetrapoda_not_Mammalia	Anolis carolinensis	MANEA	no
XP_008149089.1			Mammalia_not_primates	Eptesicus fuscus	MANEA	no
XP_008149369.1			Mammalia_not_primates	Eptesicus fuscus	MANEAL	no
XP_008149370.1			Mammalia_not_primates	Eptesicus fuscus	MANEAL	no
XP_008275126.1			Vertebrata_not_Tetrapoda	Stegastes partitus	MANEA	no
XP_008275608.1			Vertebrata_not_Tetrapoda	Stegastes partitus	MANEAL	no
XP_008293884.1			Vertebrata_not_Tetrapoda	Stegastes partitus	CMANEAL	no
XP_008308228.1			Vertebrata_not_Tetrapoda	Cynoglossus semilaevis	MANEA	no
XP_008320920.1			Vertebrata_not_Tetrapoda	Cynoglossus semilaevis	MANEAL	no
XP_008330349.1			Vertebrata_not_Tetrapoda	Cynoglossus semilaevis	CMANEAL	yes	divergent
XP_008397991.1			Vertebrata_not_Tetrapoda	Poecilia reticulata	MANEA	no
XP_008419506.1			Vertebrata_not_Tetrapoda	Poecilia reticulata	CMANEAL	no
XP_008429348.1			Vertebrata_not_Tetrapoda	Poecilia reticulata	MANEAL	no
XP_008516111.1			Mammalia_not_primates	Equus przewalskii	MANEAL	no
XP_008588072.1			Mammalia_not_primates	Galeopterus variegatus	MANEA	no
XP_008588643.1			Mammalia_not_primates	Galeopterus variegatus	MANEAL	no
XP_008588645.1			Mammalia_not_primates	Galeopterus variegatus	MANEAL	no
XP_008635946.1			Tetrapoda_not_Mammalia	Corvus brachyrhynchos	MANEA	no
XP_008703257.1			Mammalia_not_primates	Ursus maritimus	MANEA	no
XP_008837815.1			Mammalia_not_primates	Nannospalax galili	MANEA	no
XP_008837819.1			Mammalia_not_primates	Nannospalax galili	MANEA	no
XP_008848436.1			Mammalia_not_primates	Nannospalax galili	MANEAL	no
XP_008946294.1			Tetrapoda_not_Mammalia	Merops nubicus	MANEA	no
XP_008999167.2			primates	Callithrix jacchus	MANEAL	no
XP_008999168.2			primates	Callithrix jacchus	MANEAL	no
XP_008999169.1			primates	Callithrix jacchus	MANEAL	no
XP_009068070.1			Tetrapoda_not_Mammalia	Acanthisitta chloris	MANEA	no
XP_009091760.1			Tetrapoda_not_Mammalia	Serinus canaria	MANEA	no
XP_009203533.1			primates	Papio anubis	MANEAL	no
XP_009250610.1			primates	Pongo abelii	MANEAL	no
XP_009274081.1			Tetrapoda_not_Mammalia	Aptenodytes forsteri	MANEA	no
XP_009283081.1			Tetrapoda_not_Mammalia	Aptenodytes forsteri	MANEAL	no
XP_009318407.1			Tetrapoda_not_Mammalia	Pygoscelis adeliae	MANEA	no
XP_009326507.1			Tetrapoda_not_Mammalia	Pygoscelis adeliae	MANEAL	no
XP_009449956.1			primates	Pan troglodytes	MANEA	no
XP_009469266.1			Tetrapoda_not_Mammalia	Nipponia nippon	MANEAL	no
XP_009473841.1			Tetrapoda_not_Mammalia	Nipponia nippon	MANEA	no
XP_009476444.1			Tetrapoda_not_Mammalia	Pelecanus crispus	MANEA	no
XP_009504812.1			Tetrapoda_not_Mammalia	Phalacrocorax carbo	MANEAL	no
XP_009505375.1			Tetrapoda_not_Mammalia	Phalacrocorax carbo	MANEA	no
XP_009557854.1			Tetrapoda_not_Mammalia	Cuculus canorus	MANEA	no
XP_009572288.1			Tetrapoda_not_Mammalia	Fulmarus glacialis	MANEA	no
XP_009574931.1			Tetrapoda_not_Mammalia	Fulmarus glacialis	MANEAL	no
XP_009647345.1			Tetrapoda_not_Mammalia	Egretta garzetta	MANEA	no
XP_009680562.1			Tetrapoda_not_Mammalia	Struthio camelus australis	MANEA	no
XP_009684734.1			Tetrapoda_not_Mammalia	Struthio camelus australis	MANEAL	no
XP_009702609.1			Tetrapoda_not_Mammalia	Cariama cristata	MANEA	no
XP_009706902.1			Tetrapoda_not_Mammalia	Cariama cristata	MANEAL	no
XP_009810920.1			Tetrapoda_not_Mammalia	Gavia stellata	MANEA	no
XP_009818274.1			Tetrapoda_not_Mammalia	Gavia stellata	MANEAL	no
XP_009865823.1			Tetrapoda_not_Mammalia	Apaloderma vittatum	MANEA	no
XP_009887305.1			Tetrapoda_not_Mammalia	Charadrius vociferus	MANEA	no
XP_009896419.1			Tetrapoda_not_Mammalia	Dryobates pubescens	MANEA	no
XP_009906773.1			Tetrapoda_not_Mammalia	Dryobates pubescens	MANEAL	no
XP_009918244.1			Tetrapoda_not_Mammalia	Haliaeetus albicilla	MANEAL	no
XP_009919800.1			Tetrapoda_not_Mammalia	Haliaeetus albicilla	MANEA	no
XP_009943570.1			Tetrapoda_not_Mammalia	Opisthocomus hoazin	MANEA	no
XP_009951525.1			Tetrapoda_not_Mammalia	Leptosomus discolor	MANEA	no
XP_009969648.1			Tetrapoda_not_Mammalia	Tyto alba alba	MANEA	no
XP_009983358.1			Tetrapoda_not_Mammalia	Tauraco erythrolophus	MANEA	no
XP_010004622.1			Tetrapoda_not_Mammalia	Chaetura pelagica	MANEA	no
XP_010022760.1			Tetrapoda_not_Mammalia	Nestor notabilis	MANEA	no
XP_010073792.1			Tetrapoda_not_Mammalia	Pterocles gutturalis	MANEA	no
XP_010120846.1			Tetrapoda_not_Mammalia	Chlamydotis macqueenii	MANEA	no
XP_010135951.1			Tetrapoda_not_Mammalia	Buceros rhinoceros silvestris	MANEA	no
XP_010157359.1			Tetrapoda_not_Mammalia	Eurypyga helias	MANEA	no
XP_010175445.1			Tetrapoda_not_Mammalia	Antrostomus carolinensis	MANEA	no
XP_010184780.1			Tetrapoda_not_Mammalia	Mesitornis unicolor	MANEA	no
XP_010193580.1			Tetrapoda_not_Mammalia	Colius striatus	MANEA	no
XP_010196375.1			Tetrapoda_not_Mammalia	Colius striatus	MANEA	no
XP_010209756.1			Tetrapoda_not_Mammalia	Tinamus guttatus	MANEA	no
XP_010225872.1			Tetrapoda_not_Mammalia	Tinamus guttatus	MANEAL	no
XP_010292963.1			Tetrapoda_not_Mammalia	Phaethon lepturus	MANEAL	no
XP_010294799.1			Tetrapoda_not_Mammalia	Phaethon lepturus	MANEA	no
XP_010303167.1			Tetrapoda_not_Mammalia	Balearica regulorum gibbericeps	MANEA	no
XP_010304135.1			Tetrapoda_not_Mammalia	Balearica regulorum gibbericeps	MANEAL	no
XP_010345876.1			primates	Saimiri boliviensis boliviensis	MANEAL	no
XP_010369231.1			primates	Rhinopithecus roxellana	MANEA	no
XP_010571641.1			Tetrapoda_not_Mammalia	Haliaeetus leucocephalus	MANEA	no
XP_010574600.1			Tetrapoda_not_Mammalia	Haliaeetus leucocephalus	MANEAL	no
XP_010601944.1			Mammalia_not_primates	Fukomys damarensis	MANEA	no
XP_010601945.1			Mammalia_not_primates	Fukomys damarensis	MANEA	no
XP_010729919.3			Vertebrata_not_Tetrapoda	Larimichthys crocea	MANEAL	no
XP_010764335.1			Vertebrata_not_Tetrapoda	Notothenia coriiceps	CMANEAL	no
XP_010773614.1			Vertebrata_not_Tetrapoda	Notothenia coriiceps	CMANEAL	no
XP_010791441.1			Vertebrata_not_Tetrapoda	Notothenia coriiceps	MANEA	no
XP_010791446.1			Vertebrata_not_Tetrapoda	Notothenia coriiceps	MANEA	no
XP_010791447.1			Vertebrata_not_Tetrapoda	Notothenia coriiceps	MANEA	no
XP_010793212.1			Vertebrata_not_Tetrapoda	Notothenia coriiceps	MANEAL	no
XP_010871748.1			Vertebrata_not_Tetrapoda	Esox lucius	CMANEAL	no
XP_010897417.2			Vertebrata_not_Tetrapoda	Esox lucius	MANEAL	yes	divergent
XP_010897418.1			Vertebrata_not_Tetrapoda	Esox lucius	MANEAL	yes	divergent
XP_010904461.2			Vertebrata_not_Tetrapoda	Esox lucius	MANEA	no
XP_010904466.2			Vertebrata_not_Tetrapoda	Esox lucius	MANEA	no
XP_010946723.1			Mammalia_not_primates	Camelus bactrianus	MANEA	no
XP_010975802.2			Mammalia_not_primates	Camelus dromedarius	MANEAL	no
XP_010982225.1			Mammalia_not_primates	Camelus dromedarius	MANEA	no
XP_011228925.1			Mammalia_not_primates	Ailuropoda melanoleuca	MANEAL	no
XP_011283025.1			Mammalia_not_primates	Felis catus	MANEAL	no
XP_011359057.1			Mammalia_not_primates	Pteropus vampyrus	MANEA	no
XP_011379658.1			Mammalia_not_primates	Pteropus vampyrus	MANEAL	no
XP_011379659.1			Mammalia_not_primates	Pteropus vampyrus	MANEAL	no
XP_011617012.1			Vertebrata_not_Tetrapoda	Takifugu rubripes	MANEA	no
XP_011761822.1			primates	Macaca nemestrina	MANEAL	no
XP_011761823.1			primates	Macaca nemestrina	MANEAL	no
XP_011810566.1			primates	Colobus angolensis palliatus	MANEA	no
XP_011824899.1			primates	Mandrillus leucophaeus	MANEAL	no
XP_011842594.1			primates	Mandrillus leucophaeus	MANEA	no
XP_011922362.1			primates	Cercocebus atys	MANEA	no
XP_011934793.1			primates	Cercocebus atys	MANEAL	no
XP_011934795.1			primates	Cercocebus atys	MANEAL	no
XP_012299720.1			primates	Aotus nancymaae	MANEA	no
XP_012502134.1			primates	Propithecus coquereli	MANEAL	no
XP_012502135.1			primates	Propithecus coquereli	MANEAL	no
XP_012517292.1			primates	Propithecus coquereli	MANEA	no
XP_012576093.1			Mammalia_not_primates	Condylura cristata	MANEA	no
XP_012624912.1			primates	Microcebus murinus	MANEA	no
XP_012635375.2			primates	Microcebus murinus	MANEAL	no
XP_012659596.1			primates	Otolemur garnettii	MANEAL	no
XP_012666235.1			primates	Otolemur garnettii	MANEA	no
XP_012686915.2			Vertebrata_not_Tetrapoda	Clupea harengus	CMANEAL	no
XP_012692186.2			Vertebrata_not_Tetrapoda	Clupea harengus	MANEA	no
XP_012717041.2			Vertebrata_not_Tetrapoda	Fundulus heteroclitus	MANEA	no
XP_012734219.2			Vertebrata_not_Tetrapoda	Fundulus heteroclitus	MANEAL	no
XP_012734587.1			Vertebrata_not_Tetrapoda	Fundulus heteroclitus	CMANEAL	no
XP_012811748.1			Tetrapoda_not_Mammalia	Xenopus tropicalis	MANEAL	no
XP_012872099.1			Mammalia_not_primates	Dipodomys ordii	MANEA	no
XP_012872316.1			Mammalia_not_primates	Dipodomys ordii	MANEAL	no
XP_012872317.1			Mammalia_not_primates	Dipodomys ordii	MANEAL	no
XP_012893164.1			Mammalia_not_primates	Dipodomys ordii	MANEAL	no
XP_012901241.1			Mammalia_not_primates	Mustela putorius furo	MANEAL	no
XP_012924959.1			Mammalia_not_primates	Heterocephalus glaber	MANEAL	no
XP_012929740.1			Mammalia_not_primates	Heterocephalus glaber	MANEAL	no
XP_013035629.1			Tetrapoda_not_Mammalia	Anser cygnoides domesticus	MANEA	no
XP_013203934.1			Mammalia_not_primates	Microtus ochrogaster	MANEAL	no
XP_013219372.1			Mammalia_not_primates	Ictidomys tridecemlineatus	MANEAL	no
XP_013361377.1			Mammalia_not_primates	Chinchilla lanigera		yes	divergent
XP_013375074.1			Mammalia_not_primates	Chinchilla lanigera	MANEAL	no
XP_013804419.1			Tetrapoda_not_Mammalia	Apteryx mantelli mantelli	MANEA	no
XP_013804420.1			Tetrapoda_not_Mammalia	Apteryx mantelli mantelli	MANEA	no
XP_013805854.1			Tetrapoda_not_Mammalia	Apteryx mantelli mantelli	MANEAL	no
XP_013865195.1			Vertebrata_not_Tetrapoda	Austrofundulus limnaeus	MANEA	no
XP_013876714.1			Vertebrata_not_Tetrapoda	Austrofundulus limnaeus	MANEAL	no
XP_013882736.1			Vertebrata_not_Tetrapoda	Austrofundulus limnaeus	CMANEAL	no
XP_013890024.1			Vertebrata_not_Tetrapoda	Austrofundulus limnaeus	MANEA	no
XP_013908537.1			Tetrapoda_not_Mammalia	Thamnophis sirtalis	MANEA	no
XP_013981668.1			Vertebrata_not_Tetrapoda	Salmo salar	MANEA	no
XP_013981670.1			Vertebrata_not_Tetrapoda	Salmo salar	MANEA	no
XP_013997884.1			Vertebrata_not_Tetrapoda	Salmo salar	CMANEAL	no
XP_014022682.1			Vertebrata_not_Tetrapoda	Salmo salar	MANEAL	no
XP_014033343.1			Vertebrata_not_Tetrapoda	Salmo salar	CMANEAL	no
XP_014055910.2			Vertebrata_not_Tetrapoda	Salmo salar	MANEAL	no
XP_014119041.1			Tetrapoda_not_Mammalia	Pseudopodoces humilis	MANEA	no
XP_014187043.1			Vertebrata_not_Tetrapoda	Haplochromis burtoni	CMANEAL	no
XP_014320165.1			Mammalia_not_primates	Myotis lucifugus	MANEAL	no
XP_014332916.1			Mammalia_not_primates	Bos mutus	MANEAL	no
XP_014397053.1			Mammalia_not_primates	Myotis brandtii	MANEAL	no
XP_014397054.1			Mammalia_not_primates	Myotis brandtii	MANEAL	no
XP_014447109.1			Mammalia_not_primates	Tupaia chinensis	MANEAL	no
XP_014447110.1			Mammalia_not_primates	Tupaia chinensis	MANEAL	no
XP_014592992.1			Mammalia_not_primates	Equus caballus	MANEAL	no
XP_014698728.1			Mammalia_not_primates	Equus asinus	MANEA	no
XP_014736934.1			Tetrapoda_not_Mammalia	Sturnus vulgaris	MANEA	no
XP_014736936.1			Tetrapoda_not_Mammalia	Sturnus vulgaris	MANEA	no
XP_014820160.1			Tetrapoda_not_Mammalia	Calidris pugnax	MANEA	no
XP_014827425.1			Vertebrata_not_Tetrapoda	Poecilia mexicana	MANEA	no
XP_014835018.1			Vertebrata_not_Tetrapoda	Poecilia mexicana	CMANEAL	no
XP_014835183.1			Vertebrata_not_Tetrapoda	Poecilia mexicana	CMANEAL	no
XP_014875206.1			Vertebrata_not_Tetrapoda	Poecilia latipinna	CMANEAL	no
XP_014890167.1			Vertebrata_not_Tetrapoda	Poecilia latipinna	MANEAL	no
XP_014915734.1			Vertebrata_not_Tetrapoda	Poecilia latipinna	CMANEAL	no
XP_014915821.1			Vertebrata_not_Tetrapoda	Poecilia latipinna	MANEA	no
XP_014925811.1			Mammalia_not_primates	Acinonyx jubatus	MANEAL	no
XP_014933535.1			Mammalia_not_primates	Acinonyx jubatus	MANEA	no
XP_014933537.1			Mammalia_not_primates	Acinonyx jubatus	MANEA	no
XP_015210614.1			Vertebrata_not_Tetrapoda	Lepisosteus oculatus	MANEA	no
XP_015224747.1			Vertebrata_not_Tetrapoda	Cyprinodon variegatus	CMANEAL	no
XP_015230417.1			Vertebrata_not_Tetrapoda	Cyprinodon variegatus	MANEAL	no
XP_015249278.1			Vertebrata_not_Tetrapoda	Cyprinodon variegatus	MANEA	no
XP_015249280.1			Vertebrata_not_Tetrapoda	Cyprinodon variegatus	MANEA	no
XP_015279589.1			Tetrapoda_not_Mammalia	Gekko japonicus	MANEA	no
XP_015354903.1			Mammalia_not_primates	Marmota marmota marmota	MANEA	no
XP_015397688.1			Mammalia_not_primates	Panthera tigris	MANEAL	no
XP_015428356.1			Mammalia_not_primates	Myotis davidii	MANEAL	no
XP_015428357.1			Mammalia_not_primates	Myotis davidii	MANEAL	no
XP_015477074.1			Tetrapoda_not_Mammalia	Parus major	MANEA	no
XP_015679258.1			Tetrapoda_not_Mammalia	Protobothrops mucrosquamatus	MANEA	no
XP_015714337.1			Tetrapoda_not_Mammalia	Coturnix japonica	MANEA	no
XP_015739086.1			Tetrapoda_not_Mammalia	Coturnix japonica	MANEAL	no
XP_015805580.1			Vertebrata_not_Tetrapoda	Nothobranchius furzeri	MANEAL	no
XP_015811214.1			Vertebrata_not_Tetrapoda	Nothobranchius furzeri	CMANEAL	no
XP_015825265.1			Vertebrata_not_Tetrapoda	Nothobranchius furzeri	MANEA	no
XP_015854128.1			Mammalia_not_primates	Peromyscus maniculatus bairdii	MANEAL	no
XP_015991090.2			Mammalia_not_primates	Rousettus aegyptiacus	MANEA	no
XP_015991091.2			Mammalia_not_primates	Rousettus aegyptiacus	MANEA	no
XP_016012871.1			Mammalia_not_primates	Rousettus aegyptiacus	MANEAL	no
XP_016050254.1			Mammalia_not_primates	Erinaceus europaeus	MANEAL	no
XP_016074120.1			Mammalia_not_primates	Miniopterus natalensis	MANEAL	no
XP_016075711.1			Mammalia_not_primates	Miniopterus natalensis	MANEA	no
XP_016083524.1			Mammalia_not_primates	Ornithorhynchus anatinus	MANEAL	no
XP_016105604.1			Vertebrata_not_Tetrapoda	Sinocyclocheilus grahami	MANEA	no
XP_016111511.1			Vertebrata_not_Tetrapoda	Sinocyclocheilus grahami	CMANEAL	no
XP_016111512.1			Vertebrata_not_Tetrapoda	Sinocyclocheilus grahami	CMANEAL	no
XP_016125163.1			Vertebrata_not_Tetrapoda	Sinocyclocheilus grahami	MANEA	no
XP_016152954.1			Tetrapoda_not_Mammalia	Ficedula albicollis	MANEA	no
XP_016332338.1			Vertebrata_not_Tetrapoda	Sinocyclocheilus anshuiensis	MANEA	no
XP_016339602.1			Vertebrata_not_Tetrapoda	Sinocyclocheilus anshuiensis	CMANEAL	no
XP_016339667.1			Vertebrata_not_Tetrapoda	Sinocyclocheilus anshuiensis	CMANEAL	no
XP_016347869.1			Vertebrata_not_Tetrapoda	Sinocyclocheilus anshuiensis	MANEA	no
XP_016349096.1			Vertebrata_not_Tetrapoda	Sinocyclocheilus anshuiensis	CMANEAL	no
XP_016368503.1			Vertebrata_not_Tetrapoda	Sinocyclocheilus rhinocerous	CMANEAL	no
XP_016368507.1			Vertebrata_not_Tetrapoda	Sinocyclocheilus rhinocerous	CMANEAL	no
XP_016382859.1			Vertebrata_not_Tetrapoda	Sinocyclocheilus rhinocerous	CMANEAL	no
XP_016422998.1			Vertebrata_not_Tetrapoda	Sinocyclocheilus rhinocerous	MANEA	no
XP_016428154.1			Vertebrata_not_Tetrapoda	Sinocyclocheilus rhinocerous	MANEA	no
XP_016896678.1			Vertebrata_not_Tetrapoda	Cynoglossus semilaevis	CMANEAL	no
XP_017200775.1			Mammalia_not_primates	Oryctolagus cuniculus	MANEA	no
XP_017205702.1			Mammalia_not_primates	Oryctolagus cuniculus	MANEAL	no
XP_017207746.1			Vertebrata_not_Tetrapoda	Danio rerio	CMANEAL	no
XP_017267247.1			Vertebrata_not_Tetrapoda	Kryptolebias marmoratus	MANEA	no
XP_017270727.1			Vertebrata_not_Tetrapoda	Kryptolebias marmoratus	MANEAL	no
XP_017292141.1			Vertebrata_not_Tetrapoda	Kryptolebias marmoratus	CMANEAL	no
XP_017319332.1			Vertebrata_not_Tetrapoda	Ictalurus punctatus	MANEAL	no
XP_017331724.1			Vertebrata_not_Tetrapoda	Ictalurus punctatus	MANEA	no
XP_017337958.1			Vertebrata_not_Tetrapoda	Ictalurus punctatus	CMANEAL	no
XP_017365229.1			primates	Cebus imitator	MANEAL	no
[truncated: 2,412 more rows]
